# Supplementary material for: Large-scale geographic patterns and environmental and anthropogenic drivers of wetland plant diversity in the Qinghai-Tibet Plateau
Source: BMC Ecol Evol. 2024 Jun 3;24:74. doi: 10.1186/s12862-024-02263-w (PMC11145778; doi:10.1186/s12862-024-02263-w)
Supplement: Supplementary file 1 — Supplementary Material 1 [file 12862_2024_2263_MOESM1_ESM.xlsx]

## Sheet: Sheet1
Additional file 3. Environmental variables used in this study
Cell	Altitude	Energy-Water					Climate seasonality				Human activities	Topography
		AMT	AP	AI	PET	AET	MDR	TS	TAR	PS	HF	Slope (°)	WA (m2)	EVC
C8	3015.47	8.09815	950.7	0.895187	1058.53	778.547	9.46286	541.814	23.8512	62.7303	13.5974	30.4024	0	0.213135
C9	3177.23	8.16552	767.503	0.673896	1152.7	701.975	11.0191	533.203	25.1777	70.0843	13.8396	20.922	1.79258e+07	0.207514
C14	4023.26	3.45276	639.216	0.539915	1147.78	491.097	11.4996	551.314	26.2738	78.1531	7.47042	25.0598	1.75941e+07	0.280394
C15	2778.18	9.84381	1063.08	0.832886	1223.05	760.64	10.0516	512.905	23.9262	88.3362	4.30491	26.4182	3.41124e+06	0.481796
C16	1424.41	17.0095	1963.56	1.45206	1337.67	1052.9	9.26749	481.102	22.3971	88.5165	5.96909	25.6838	1.76222e+06	0.509739
C17	892.851	19.5125	2340.51	1.72875	1349.66	1141.96	8.95242	480.745	22.3423	83.4673	6.76348	21.5363	8.35843e+07	0.567214
C19	3364.65	5.57988	1208.18	1.2198	967.279	770.294	9.73374	563.234	24.6486	80.8203	6.18415	29.0828	8.57725e+06	0.256304
C20	3614.09	3.57021	856.69	0.933081	914.228	682.316	9.78348	587.574	25.3085	71.4972	6.56928	28.9642	645247	0.217201
C21	3637.23	4.20335	722.046	0.735869	990.44	632.14	10.0091	586.765	25.5143	70.4883	11.5136	26.6276	947684	0.196728
C22	3834.45	3.80115	699.041	0.685797	1032.21	608.21	11.42	579.237	26.9738	80.65	11.1577	24.4286	2.66215e+07	0.162067
C23	3551.44	6.17133	800.518	0.733404	1106.97	674.74	11.7346	534.953	26.1268	90.6792	12.5074	25.6376	4.11634e+07	0.190079
C27	4860.45	-0.625762	426.175	0.382795	1101.38	335.266	13.1929	599.165	28.7683	72.9601	10.5756	18.908	9.75072e+07	0.130209
C28	4873.71	-0.921233	272.614	0.238156	1149.87	269.091	14.7886	653.819	32.0489	119.906	11.1135	10.5767	3.3561e+08	0.0744525
C29	4982.03	-1.60864	251.003	0.22348	1135.14	241.58	14.3788	663.914	32.0902	127.362	10.9637	13.4968	4.97085e+08	0.0770846
C30	4923.72	-1.20115	326.872	0.292507	1134.26	263.66	13.4844	637.532	30.7361	103.172	9.62181	17.9166	5.78778e+08	0.113754
C31	4855.61	-0.37588	325.183	0.277796	1184.85	248.67	14.7397	637.439	32.1177	94.1714	11.8069	15.234	2.80002e+08	0.07024
C32	4396.39	1.66149	369.984	0.322405	1166.96	301.19	13.3171	605.378	29.7612	101.328	10.8493	24.7675	8.97046e+07	0.13482
C33	3489.68	5.4896	694.683	0.606622	1121	559.75	10.9543	580.76	26.5821	92.8825	8.40279	27.7054	9.75174e+07	0.267281
C34	2311.48	11.6095	1295.22	1.04408	1207.07	883.15	10.0243	540.461	24.6256	86.5437	5.91464	27.9258	825078	0.466558
C35	3178.95	6.50217	1070.1	1.00876	1040.7	764.07	10.4106	578.251	25.8251	84.4981	3.94625	27.8764	1.62588e+07	0.293936
C36	4240.27	0.386898	797.83	0.941744	847.73	602.66	10.4246	620.487	27.0113	79.9196	5.74271	27.0448	3.21004e+07	0.180323
C37	4289.11	0.608216	686.655	0.777417	900.24	542.85	10.997	615.948	27.3101	79.4015	6.69835	27.7157	1.86325e+07	0.165953
C38	3886.72	3.08858	615.608	0.601798	1036.99	504.31	11.6832	608.844	28.0071	83.2928	11.9607	25.7988	6.82809e+07	0.155764
C39	4274.5	1.40643	645.533	0.655841	992.64	549.13	12.8396	616.956	29.6705	93.1951	11.5925	18.9089	4.83986e+07	0.108541
C40	3985.99	3.20348	749.812	0.755533	1009.48	621.8	12.3915	587.999	28.4075	96.7559	11.2135	25.3401	678445	0.140963
C41	3875.61	2.97056	851.68	0.996568	880.333	648.035	11.4501	574.123	27.3436	91.8807	10.6012	27.6391	9.48426e+06	0.23069
C43	4978.17	-0.76641	357.659	0.341814	1058.4	297.688	13.0231	587.278	28.5045	48.3943	7.09407	16.4952	3.82594e+08	0.109514
C44	4947.4	-0.0321833	330.859	0.281618	1174.38	255.58	14.6283	606.168	30.8081	42.3021	10.5733	14.2252	1.99367e+08	0.0858307
C45	4779.31	0.769638	322.688	0.256082	1240.27	250.71	14.6223	622.452	31.3314	72.9843	13.572	15.8998	2.17709e+08	0.100142
C46	4590.4	1.39234	302.374	0.233597	1276.91	265.21	14.609	648.119	32.2169	127.575	16.3212	16.2225	2.13645e+08	0.111628
C47	4640.76	0.981347	282.879	0.222323	1271.03	243.22	14.4632	663.55	32.5624	135.712	16.7739	18.4436	9.09533e+07	0.113589
C48	4580.42	1.37858	325.215	0.252937	1291	260.05	14.0364	651.259	31.9449	123.185	14.7004	17.0828	7.34497e+08	0.124928
C49	4516.45	1.37482	352.761	0.284415	1262.49	266.62	14.0097	650.661	31.9193	115.372	15.2611	20.1687	8.47585e+07	0.122192
C50	4938.58	-2.04241	428.045	0.428318	1020.46	273.31	12.6635	659.862	30.6027	101.648	7.64436	24.1744	1.13031e+08	0.0877679
C51	4502.39	-0.188744	551.499	0.562645	990.18	356.97	11.2138	648.825	28.8582	93.3003	6.51405	25.6208	1.70887e+08	0.110417
C52	3878.65	2.94576	680.428	0.675192	1023.55	511.61	10.6853	629.74	27.6532	88.2699	7.02657	25.1994	1.59115e+08	0.191128
C53	4009.71	1.85985	741.526	0.783675	949.6	571.05	10.7809	645.104	28.085	86.2273	4.34329	29.2017	2.3766e+07	0.229066
C54	4736.86	-1.42849	639.876	0.751531	881.82	485.32	11.8576	670.657	29.7279	86.6374	7.30321	23.4396	5.17617e+07	0.127887
C55	4370.25	1.21677	602.666	0.592399	1030.97	469.46	13.4023	627.442	30.213	88.0697	10.49	23.5775	1.84161e+08	0.11336
C56	4197.23	1.53235	595.495	0.596106	1013.06	463.99	12.9411	626.066	29.8547	91.63	11.7025	21.4418	4.73496e+08	0.125122
C57	4420.09	0.345187	628.192	0.665795	956.84	559.82	13.6468	637.949	31.0629	100.272	10.6602	17.6917	1.13048e+08	0.0777575
C58	3978	3.05628	685.843	0.678263	1021.84	616.87	13.193	617.288	30.2444	100.465	11.7916	23.568	209595	0.110326
C59	3829.23	3.0136	762.256	0.881614	893.705	648.321	11.8286	616.301	29.1065	91.248	10.972	26.8776	4.70005e+06	0.188072
C62	5037.05	-0.395662	303.848	0.273427	1126.81	310.299	14.4181	626.099	31.1679	54.2294	8.86866	12.429	2.48386e+08	0.081289
C63	5076.68	-0.695553	245.139	0.212328	1151.44	243.41	14.4833	635.907	31.5023	57.666	8.57735	11.8633	4.14628e+08	0.0723331
C64	5218.25	-1.79995	208.935	0.1815	1141.62	207.77	14.215	659.925	31.6578	48.8443	7.84529	15.9397	2.64575e+08	0.0770624
C65	5127.47	-1.27965	229.312	0.191866	1179.49	208.65	13.6927	673.648	31.5143	70.9412	8.59155	20.1869	1.60958e+08	0.0852884
C66	5147.12	-1.65166	262.811	0.222761	1176.06	218.28	13.7965	692.188	32.14	114.886	8.41085	17.8105	2.62041e+08	0.0647022
C67	5129.55	-2.03387	309.988	0.269959	1149.81	227.98	13.6789	713.048	32.791	128.198	9.38031	16.1502	4.20757e+08	0.0660411
C68	5075.94	-2.36312	358.068	0.329644	1103.74	245.62	12.9878	719.97	32.4487	124.01	8.56393	16.1301	8.42268e+08	0.0890601
C69	4790.86	-1.02359	416.581	0.373232	1139.42	282.12	13.5461	710.227	32.9554	115.495	11.6322	22.1333	3.65012e+08	0.0873717
C70	5014.15	-3.1491	524.31	0.541914	976.54	308.49	12.8511	734.613	32.9536	101.06	7.05212	21.4828	7.39541e+07	0.0616502
C71	4969.72	-3.53544	658.451	0.770827	869.09	367.43	11.2881	729.711	31.2391	92.6137	6.4212	26.8777	2.19923e+07	0.0972229
C72	4584.01	-1.75303	673.383	0.781262	890.08	451.51	10.8963	716.178	30.4497	91.3521	6.26966	24.0195	2.18221e+07	0.182061
C73	4608.95	-0.692335	636.59	0.688841	949.39	476.79	11.5412	706.205	30.6296	92.1094	9.2178	24.5662	5.32607e+07	0.0959066
C74	4550.13	0.0313803	602.414	0.61918	993.84	460.99	12.9398	683.847	31.3917	92.3413	11.8685	22.2502	1.91427e+08	0.0982822
C75	4325.69	1.55191	577.713	0.545106	1076.37	446.88	14.3851	652.25	32.0381	92.781	13.5795	19.0022	4.74812e+07	0.0937176
C76	4204.05	1.46917	602.89	0.597077	1023.21	477.48	13.3121	644.651	30.9991	94.0517	10.6446	25.3124	2.09357e+08	0.100635
C77	4379.66	0.215584	648.049	0.696019	943.2	552.15	13.6279	662.83	32.0028	96.308	11.5197	19.9561	2.45154e+08	0.0859462
C78	4139.88	1.32858	682.828	0.729918	949.87	606.76	13.7075	648.973	31.9044	95.7054	12.1206	23.0803	1.51437e+07	0.0927249
C79	3756.99	3.20282	709.694	0.787973	932.11	642.63	12.3498	633.22	30.3238	89.1887	12.6278	27.3814	4.20132e+06	0.173019
C80	3464.74	3.27555	789.412	1.08055	747.877	690.411	10.9994	633.642	29.1438	81.7087	13.3341	29.9155	7.28779e+06	0.254034
C84	4883.33	-0.425209	312.712	0.288301	1102.28	452.341	14.1906	722.559	33.2838	67.9264	8.39386	7.91829	9.61143e+08	0.0648802
C85	5206.54	-2.25122	208.011	0.190416	1087.98	306.52	14.2194	690.7	32.5718	57.5329	5.98799	11.1012	1.1043e+09	0.0722574
C86	5350.5	-2.98992	160.129	0.145292	1113.22	227.93	14.1306	708.97	32.5544	54.0509	5.75374	11.9015	3.94361e+08	0.0640734
C87	5056.31	-1.02998	172.819	0.141928	1218.81	201.92	13.9377	716.14	32.5223	47.9727	5.79368	10.6436	1.04791e+09	0.0722902
C88	5072.31	-1.12047	217.344	0.17714	1225.57	205.41	13.7466	744.855	33.1778	70.0654	6.0266	9.01186	1.02115e+09	0.0543932
C89	5075.49	-1.07037	304.089	0.247112	1227.3	229.26	13.0243	759.769	32.9698	99.8847	6.22548	10.6571	1.12736e+09	0.0536164
C90	4957.17	-0.82207	380.262	0.311344	1222.62	250.55	13.269	779.41	33.8656	114.555	6.56978	6.71247	1.27647e+09	0.0391463
C91	4847.55	-1.13	415.049	0.356704	1165.11	270.97	12.7627	778.845	33.5706	119.279	6.54644	5.34128	2.3185e+09	0.0401701
C92	4827.39	-2.06203	431.881	0.396444	1099.03	306.07	13.2259	798.74	34.7899	114.776	10.7203	5.72675	1.45596e+09	0.0565959
C93	4804.11	-2.35873	506.479	0.491322	1043.5	354.64	13.8409	786.498	35.3366	104.641	12.2534	11.3535	3.43054e+08	0.0546755
C94	4858.28	-2.82151	637.052	0.680466	950.89	403.97	12.7215	773.522	34.0973	97.7722	10.0481	21.763	1.08358e+08	0.0699819
C95	4655.65	-1.50082	653.123	0.693257	959.53	460.08	12.0223	750.776	32.8044	96.8807	10.7133	24.8801	1.70477e+07	0.0847981
C96	4774.01	-2.2352	635.577	0.719206	903.91	470.22	11.9997	761.569	32.8784	96.3372	9.78206	21.3047	1.01364e+08	0.0711516
C97	4267.92	1.19921	572.909	0.542807	1066.48	452.3	13.3134	700.354	32.3925	96.6184	13.4149	21.6566	1.04394e+07	0.0827199
C98	4372.63	0.327603	580.156	0.571266	1025.4	448.08	14.2083	697.357	33.4088	94.3135	12.6503	20.1511	4.52288e+07	0.0591857
C99	4235.53	0.68134	609.087	0.621788	1005.41	492.54	13.5047	691.125	32.5814	92.9701	10.8814	23.2859	2.93244e+07	0.115608
C100	4191.82	0.526822	659.684	0.681424	981.32	545.06	14.1437	698.716	33.5277	92.1229	13.2703	20.9436	1.57682e+07	0.0895681
C101	4015.47	1.1786	699.955	0.728638	969.93	597.89	14.1416	680.359	33.3207	90.849	12.18	23.0768	1.50269e+07	0.0889947
C102	3784.01	2.31344	718.119	0.772653	948.45	649.23	13.2643	654.822	32.0576	86.3294	11.1432	25.3814	1.38308e+08	0.124399
C103	3593.62	2.56364	760.758	0.957549	814.5	680.92	11.6264	650.319	30.4239	79.7664	11.5536	26.6236	1.94782e+07	0.184931
C106	4906.42	-2.33297	632.228	0.626532	1020.1	544.254	12.4328	751.287	31.9456	99.9661	7.56622	15.508	2.19097e+08	0.0963381
C107	5132.91	-3.10651	352.893	0.344967	1027.5	464.7	13.2116	749.653	32.7725	101.264	6.45873	10.1879	9.16836e+08	0.0769416
C108	5336.05	-4.12433	204.786	0.200076	1033.27	368.52	13.9497	763.675	33.8835	85.9304	4.90295	12.0057	2.93165e+08	0.066286
C109	5102.72	-2.19491	141.836	0.124285	1161.7	274.15	13.8357	756.851	33.7232	58.891	6.03905	9.55032	1.48393e+09	0.0850932
C110	4957.13	-1.00294	130.475	0.104141	1253.93	214.3	14.5294	768.549	34.6053	48.0028	7.27108	9.05283	1.0118e+09	0.0602562
C111	4971.71	-1.29724	147.332	0.117876	1249.97	194.4	13.9667	783.187	34.5655	54.2722	6.13941	7.06352	1.17273e+09	0.0539969
C112	4918.75	-0.784231	207.737	0.163703	1269.38	204.87	13.249	791.17	34.0035	75.4766	7.38873	8.86681	1.09261e+09	0.0746188
C113	4810	-0.167924	304.164	0.237559	1283.81	230.75	12.7363	810.448	34.0851	94.701	7.60498	6.92466	1.16567e+09	0.054651
C114	4627.92	0.421335	383.634	0.298436	1286.03	258.95	11.7951	830.897	34.1411	108.432	7.77605	3.13521	3.10394e+09	0.026175
C115	4741.34	-1.22286	414.785	0.350226	1187.35	273.74	13.4177	844.611	35.6209	116.312	9.3899	3.95346	7.80155e+08	0.0271178
C116	4798.93	-2.63968	429.301	0.398747	1079.68	305.84	12.9921	836.178	35.1587	116.447	9.19198	5.63819	1.40071e+09	0.0370115
C117	4875.24	-3.77581	464.158	0.474255	983.59	348.7	13.387	823.211	35.6278	110.195	9.68724	6.45219	1.65387e+09	0.0419131
C118	4821.47	-3.28395	543.438	0.5761	955.13	400.3	13.1824	796.307	35.1521	104.258	10.5213	14.2554	5.4056e+08	0.0623638
C119	4949.83	-4.30955	604.494	0.718478	848.21	429.76	12.5794	808.26	35.0233	100.879	7.47208	15.7039	1.57001e+09	0.037305
C120	4629.4	-1.94886	586.47	0.633456	939.77	454.76	12.9737	771.737	34.1967	100.197	10.2636	18.3279	1.0811e+08	0.0651471
C121	4397.54	-0.653551	566.819	0.574669	1002.4	440.99	13.7203	754.154	34.4065	98.5722	13.6637	20.2549	1.44188e+08	0.0662343
C122	4472.85	-1.82451	578.619	0.632023	933.41	439.44	13.4684	763.452	34.5067	94.5392	11.5441	21.5622	8.8172e+07	0.0758943
C123	4360.12	-1.10733	586.139	0.61335	965.64	473.03	14.2456	743.944	34.8706	92.3642	10.6873	15.6272	3.17468e+08	0.0570809
C124	4359.46	-1.77944	655.02	0.725255	906.42	527.11	14.1463	752.328	35.3542	90.1736	11.1507	14.8834	5.40893e+08	0.0416192
C125	4131.06	-0.865644	728.135	0.805252	909.92	579.26	14.1326	718.743	34.5714	88.0509	11.2418	20.8228	6.62168e+07	0.0722394
C126	3716.46	1.56948	728.247	0.742943	982.54	627.91	14.8098	682.047	34.6749	85.5033	11.7926	14.4507	1.09699e+09	0.0553927
C127	3707.44	1.22338	730.094	0.835809	880.79	647.8	12.9633	683.476	33.0642	80.63	10.7429	15.6659	1.36218e+09	0.0678954
C128	3291.11	2.373	752.897	0.969507	799.967	635.77	10.2109	698.885	30.3217	77.2516	10.5118	25.7775	1.0867e+07	0.219061
C130	4931.18	-3.22137	644.806	0.615761	1060.18	494.459	12.015	803.945	33.2454	93.2523	6.88861	18.6664	3.79047e+07	0.118577
C131	4912.06	-2.47179	444.533	0.391592	1120.16	438.47	13.8666	810.591	35.1525	106.204	8.39767	11.2371	2.3016e+08	0.0866299
C132	5276.81	-4.48717	206.37	0.197688	1071.04	324.46	14.0412	811.253	35.4819	122.216	4.84032	11.7596	3.89895e+08	0.0535009
C133	5016.84	-2.47413	128.962	0.108932	1190.9	277.17	14.8709	817.137	36.5138	101.44	4.2675	7.18854	1.04867e+09	0.0586204
C134	4994.91	-2.434	97.3528	0.080917	1219.15	224.97	14.4908	820.407	36.3836	78.0107	4.95236	11.2893	7.0055e+08	0.0819664
C135	4845.26	-1.40303	96.159	0.074591	1298.54	190.84	15.0779	837.043	37.3444	63.5035	7.65587	7.88576	6.68789e+08	0.0701392
C136	4917.88	-1.90761	117.982	0.092219	1279.33	180.35	14.7561	844.398	37.1628	70.733	6.30319	6.2308	1.72768e+08	0.0417328
C137	4875.3	-1.60953	171.794	0.134135	1286.43	189.84	14.224	849.838	36.684	84.6406	6.27942	5.2625	4.40924e+08	0.0520517
C138	5077.04	-3.02187	249.085	0.211192	1182.26	205.75	13.2693	848.282	35.5953	99.618	4.09196	7.36612	3.87064e+08	0.0497056
C139	4941.1	-2.62282	324.667	0.277191	1171.97	228.36	13.3667	860.542	35.8663	108.6	4.57553	4.80471	5.40156e+08	0.035268
C140	4990.93	-3.83754	371.854	0.346146	1077.39	248.75	13.0332	867.095	35.8278	116.151	4.87389	4.60584	6.19441e+08	0.0306719
C141	5113.11	-5.63158	405.905	0.433981	948.8	276.32	12.8123	872.981	35.8829	118.061	4.94718	6.12045	8.54426e+07	0.0488338
C142	5133.04	-6.27969	423.89	0.490312	873.41	309.45	12.8872	852.558	35.6979	114.506	5.84662	8.49114	6.91555e+08	0.0397045
C143	4818.79	-4.11677	438.902	0.46567	947.46	352.64	14.1028	831.406	36.5254	109.32	6.8524	5.24618	1.03012e+09	0.0332321
C144	4798.27	-4.08378	495.604	0.561435	893.18	385.51	13.5396	825.292	36.2762	104.309	8.58399	9.2132	2.13313e+09	0.0405073
C145	4805.7	-4.71622	541.934	0.663759	828.13	404.02	12.7434	829.15	35.5984	101.288	7.82715	18.1275	4.33518e+08	0.0480033
C146	4567.73	-3.3893	536.65	0.596771	908.94	402.26	13.6915	804.792	35.8051	99.2819	11.5516	18.5944	6.42723e+08	0.056179
C147	4496.48	-3.64717	526.85	0.594851	895.35	399.27	14.0698	822.735	36.8013	94.762	11.8675	10.4863	1.07025e+09	0.0529262
C148	4546.69	-4.33752	540.002	0.654009	832.48	425.99	13.1406	834.901	36.5339	91.3157	9.57023	8.85361	2.6366e+09	0.03947
C149	4311.5	-2.63446	587.658	0.659497	894.3	482.62	13.705	791.089	36.089	90.7707	13.9993	12.8202	5.11945e+08	0.0410291
C150	4184.29	-2.445	688.177	0.797471	866.29	539.26	13.9002	759.633	35.6199	88.9723	13.9166	16.0376	1.42093e+08	0.056736
C151	3645.74	0.698743	702.286	0.725495	971.59	571.29	14.734	718.092	35.7101	87.5396	14.5426	9.47136	2.88345e+09	0.0616407
C152	3444.47	1.7248	674.002	0.720162	943.36	569.77	12.8562	714.116	33.9452	84.6184	14.0168	14.7862	2.33136e+09	0.0939395
C153	2881.49	3.64606	671.475	0.7395	923.049	570.016	10.4342	740.766	31.7667	80.9753	8.90332	28.5414	1.29894e+06	0.196319
C155	4622.81	-1.68061	399.128	0.341077	1160.76	369.265	12.5645	878.86	36.0152	79.2769	7.54305	17.8277	7.58279e+07	0.115499
C156	5004.99	-3.77808	171.348	0.154973	1139.86	217.49	13.8092	873.86	37.2778	126.384	7.65652	12.5967	4.61001e+08	0.0956312
C157	4917.45	-2.78073	101.246	0.083226	1218.58	190.88	14.9656	876.561	38.4024	134.355	7.45734	11.1271	2.2228e+08	0.0573866
C158	4695.43	-1.17213	74.1088	0.05697	1311.05	182.34	15.225	874.609	38.6365	117.142	8.08994	7.52635	4.67377e+08	0.0594225
C159	4744.69	-1.61812	67.6658	0.051666	1314.92	170.06	15.7158	885.115	39.5031	98.9856	7.38268	6.22803	1.85929e+08	0.0490064
C160	4914.4	-2.99824	73.9254	0.058697	1265.93	161.5	15.4032	895.541	39.6028	92.4944	5.14998	6.24563	1.66213e+08	0.0439228
C161	5117.47	-4.41793	96.9342	0.081857	1190.81	163.56	14.6511	889.884	38.6657	95.9424	3.6567	4.98907	3.02654e+08	0.0451573
C162	5044.23	-3.87932	140.914	0.117666	1201.32	171.95	14.1482	889.143	37.9451	99.652	4.23256	5.5863	4.72946e+08	0.0516505
C163	5115.95	-4.52607	204.495	0.179356	1147.02	187.37	13.7649	894.695	37.5901	107.436	3.88661	5.58459	2.92454e+08	0.04139
C164	5192.67	-5.60632	270.49	0.26	1053.31	205.56	13.0306	893.909	36.7409	114.17	3.6537	6.10536	5.14894e+08	0.0438342
C165	5127.69	-5.75926	314.224	0.313718	1003.69	225.29	12.6187	886.65	36.1191	118.346	4.10918	4.85621	1.40713e+09	0.0319799
C166	5174.84	-6.85801	342.282	0.381556	912.03	246.97	12.862	881.527	36.2145	119.727	4.20861	6.32079	7.13876e+08	0.0480361
C167	4772.7	-4.64062	314.801	0.315605	1001.92	269.14	14.5501	872.815	37.4982	118.068	5.92518	4.60545	3.94102e+08	0.0330695
C168	4626.09	-3.70306	330.171	0.32784	1014.2	297.19	14.8773	859.269	37.694	112.91	6.71351	4.43203	4.76694e+08	0.0321791
C169	4692.42	-4.33403	382.191	0.419824	926.92	318.19	13.863	843.074	36.683	107.066	6.93024	7.81077	2.33234e+09	0.0388982
C170	4628.1	-4.23894	416.737	0.463285	918.56	335.05	13.6123	841.083	36.6317	103.575	8.32567	11.4952	1.18623e+09	0.0556791
C171	4646.91	-5.21237	444.394	0.510573	873.93	348.49	13.5144	857.974	37.0945	99.4096	8.41153	9.34705	2.11168e+09	0.0318566
C172	4533.04	-5.08881	426.509	0.498429	867.27	344.06	13.0574	870.523	37.1245	94.2715	9.00754	4.61154	3.93813e+09	0.0371997
C173	4365.2	-4.25636	421.651	0.479784	885.59	354.39	13.2345	872.808	37.5244	91.9698	9.55909	5.62786	1.50283e+09	0.0334582
C174	4397.82	-4.48869	515.3	0.627571	835.15	417.8	12.885	837.227	36.4806	92.0767	12.4684	16.2268	7.95706e+08	0.0735805
C175	3901.9	-1.41334	577.348	0.610654	952.26	475.53	14.2427	787.482	36.7413	93.2989	15.0491	15.7988	1.75164e+08	0.0724175
C176	3671.66	-0.157681	628.052	0.656733	958.86	529	14.3545	758.033	36.3941	90.7325	17.4675	10.8255	3.98875e+08	0.0492189
C177	3322.86	1.45576	620.037	0.6541	952.92	527.47	12.6639	749.05	34.5043	87.9805	17.2446	15.6512	9.24762e+07	0.0857967
C181	4978.89	-4.05181	73.492	0.06485	1167.49	121.76	13.8764	915.255	38.698	126.068	6.62821	16.5934	1.77882e+08	0.089888
C182	4889.49	-3.57643	51.4716	0.043383	1212.81	112.12	14.6326	919.192	39.5395	129.221	6.43194	10.3309	2.08212e+08	0.0741071
C183	5056.66	-4.59476	55.0819	0.04714	1190.5	129.45	15.0321	912.481	39.7988	119.393	4.43283	8.05641	1.36634e+08	0.0734765
C184	5103.15	-5.0131	58.8219	0.050015	1186.06	136.02	15.1403	914.926	40.1084	110.883	4.09805	6.10626	3.47702e+08	0.0481737
C185	4993.58	-4.37592	65.9763	0.054105	1230.75	138.01	15.2979	922.216	40.4216	106.109	4.81878	4.31023	2.65551e+08	0.0525845
C186	5062.69	-5.01175	86.9906	0.073982	1189.79	145.62	14.863	928.249	40.0344	107.554	3.92423	4.17915	4.03973e+08	0.0447254
C187	5143.43	-5.758	124.389	0.110654	1134.56	157.76	14.2068	919.819	39.0288	111.257	3.8635	5.28483	2.48513e+08	0.0441338
C188	5084.56	-5.67138	171.152	0.154835	1110.11	169.09	13.8196	924.946	38.5728	114.18	3.90016	4.10996	3.94313e+08	0.0255352
C189	5007.67	-5.53529	217.358	0.201206	1083.98	182.64	13.4276	918.045	37.8115	117.144	3.82424	3.98087	8.17087e+08	0.0282124
C190	5100.94	-6.68882	260.612	0.266758	985.82	200.27	13.0931	911.25	37.2865	120.397	4.10752	5.20977	4.32266e+08	0.0335818
C191	4997.24	-6.52446	271.662	0.284855	959.21	216.18	13.218	894.846	36.9743	120.936	4.0649	4.74577	1.12853e+09	0.0308644
C192	4856.39	-5.93882	270.081	0.281942	960.11	233.75	14.1042	876.124	37.1998	118.7	4.31686	4.45067	4.93553e+08	0.0233454
C193	4690.49	-4.97871	277.799	0.286538	973.26	255.61	14.3409	844.76	36.751	113.453	6.05196	3.56742	2.86665e+08	0.03193
C194	4561.62	-4.00266	275.974	0.27563	1008.86	249.29	14.201	860.046	37.3353	107.791	5.64522	4.8086	4.19184e+08	0.0357006
C195	4607.76	-4.55436	301.823	0.31361	969.86	263.1	13.7901	875.708	37.6301	103.801	4.98176	6.55565	5.60663e+08	0.0327698
C196	4524.19	-4.50316	311.224	0.323521	971.79	288.53	13.6135	883.651	37.798	99.6622	6.39352	5.77558	1.3467e+09	0.0360348
C197	4467.42	-4.35891	320.188	0.337174	962.01	306.01	12.8466	887.169	37.3071	94.848	6.30558	6.58278	1.62884e+09	0.0511747
C198	4318.5	-4.09948	339.835	0.365847	946.88	311.07	12.8223	893.813	37.5756	93.5692	8.42231	10.0537	4.38022e+08	0.0589856
C199	4000.23	-2.37237	403.067	0.415484	993.99	340.35	13.6743	855.223	37.5222	98.1541	14.7127	13.809	1.88857e+08	0.120505
C200	3482.99	0.620947	466.224	0.426301	1109.95	379.71	15.3516	854.662	39.4679	97.9827	19.0476	8.0133	1.30983e+08	0.0884785
C201	3428.02	0.665758	542.687	0.550899	1013.44	454.68	13.6221	809.338	36.8679	94.2219	19.4816	15.4079	1.55441e+08	0.161283
C205	5070.85	-5.31957	55.3248	0.051931	1118.76	99.56	13.6075	941.359	39.3448	116.737	5.78132	15.747	5.57112e+08	0.104156
C206	5195.43	-6.27899	45.7653	0.043157	1107.12	98.46	14.264	942.266	40.0207	125.457	3.63003	13.0535	2.59522e+08	0.0772799
C207	5245.05	-6.85364	49.233	0.04622	1085.45	109.16	14.0971	932.924	39.7544	119.679	2.01784	9.6821	8.72082e+08	0.0528014
C208	5226.18	-6.71013	55.4852	0.050327	1118.35	118.65	14.9222	930.944	40.5728	117.758	2.72802	5.76546	1.82266e+08	0.0403067
C209	5127.02	-6.32214	64.6176	0.057006	1140.27	124.81	14.9838	942.66	40.7646	116.264	3.79966	4.7103	2.90544e+08	0.0320602
C210	5163.92	-6.85847	86.6209	0.079174	1101.43	135.08	14.5732	943.471	40.3483	117.415	3.79295	4.36172	1.18847e+08	0.0357966
C211	5041.47	-6.22815	112.469	0.100453	1120.49	142.77	14.5038	938.968	39.8637	118.264	4.34482	3.51955	2.22403e+08	0.0278783
C212	4969.25	-5.91144	148.753	0.133636	1115.78	153.36	14.4171	939.608	39.5495	118.725	4.44721	3.2165	5.04246e+08	0.0258035
C213	5054.72	-6.83993	191.944	0.186793	1034.08	167.79	13.6398	923.64	38.3261	120.621	4.77362	4.96137	4.97816e+08	0.0332971
C214	4983.21	-6.95804	215.257	0.218299	992.6	177.79	13.1453	915.753	37.5486	121.154	4.40176	4.35496	7.93127e+08	0.0309818
C215	5014.66	-7.55753	233.29	0.256452	926.3	190.18	12.769	902.879	36.8662	120.919	1.77724	4.40124	1.21056e+09	0.0466115
C216	4904.96	-7.11317	232.408	0.25397	924.02	200.03	13.3324	879.285	36.7569	118.509	2.7951	7.68164	5.82405e+08	0.0396271
C217	4672.66	-5.67468	220.747	0.228827	976.58	203.72	13.6884	862.56	36.7515	112.954	2.19631	6.87014	1.01373e+09	0.043515
C218	4417.87	-3.87376	198.326	0.203179	1067.48	179.78	13.7176	884.612	37.6316	105.087	3.59051	12.5441	1.20096e+08	0.12725
C219	3901.79	-0.606234	151.072	0.139977	1266.12	153.44	13.9349	927.103	39.0254	99.0986	4.79148	13.4727	1.89298e+08	0.185837
C220	3726.19	0.0865785	155.517	0.138554	1292.6	198.39	13.9615	943.239	39.5799	98.046	6.00437	10.8493	2.50272e+08	0.199834
C221	3299.54	2.26232	170.189	0.138191	1389.43	253.45	13.9823	946.704	39.6804	92.3158	7.39268	6.82776	9.54211e+08	0.209773
C222	3839.56	-1.35922	271.137	0.253667	1142.15	274.68	12.8257	923.465	38.0278	92.4095	7.86757	12.0592	7.9066e+07	0.126456
C223	3585.19	-0.564102	327.114	0.298808	1135.75	276.69	13.8605	892.79	38.371	101.875	13.8267	8.17005	5.87419e+08	0.15317
C224	3175.19	1.68463	412.319	0.356709	1181.22	316.52	14.0151	880.31	38.8007	100.294	17.4251	7.09943	1.37885e+09	0.118921
C225	2824.71	3.23973	450.19	0.398736	1154.72	382.51	13.3037	856.728	37.55	97.3093	25.4142	15.2528	1.54591e+08	0.158193
C228	5358.69	-7.87695	60.2663	0.059644	1029.2	102.4	14.1292	961.198	40.6103	129.238	4.35946	8.17784	1.70577e+08	0.0441244
C229	5278.66	-7.5575	48.3256	0.048623	1049.43	96.61	14.1909	948.809	40.3147	125.448	3.24328	7.95489	4.44314e+08	0.0607999
C230	5405.59	-8.9489	54.7186	0.058921	990.83	106.97	13.9081	941.339	39.8141	124.634	2.45518	7.8312	4.31327e+08	0.0659101
C231	5208.24	-7.67453	56.2573	0.054743	1059.1	109.79	14.5838	938.033	40.3976	122.112	3.3098	6.00413	5.4101e+08	0.053391
C232	4984.96	-6.37119	62.5631	0.054949	1140.4	113.17	15.8134	966.846	42.0759	121.009	3.57215	3.12453	1.43302e+08	0.0215973
C233	5009.1	-6.75953	84.1855	0.076119	1110.79	125.07	15.4346	970.335	41.7893	122.577	2.83053	3.60022	2.37489e+08	0.0220047
C234	5119.32	-7.76735	116.13	0.11222	1040.66	139.16	14.536	951.582	40.3905	124.336	3.9295	4.7481	2.27498e+08	0.0312632
C235	5098.56	-7.94868	149.797	0.152354	1012.06	148.78	14.1826	947.174	39.7478	124.039	2.79355	5.25081	4.90861e+08	0.046721
C236	5014.66	-7.80879	175.306	0.177587	989.88	155.86	13.7937	942.165	39.1465	123.653	2.98906	5.18182	5.40196e+08	0.0214965
C237	4896.61	-7.48327	189.515	0.195973	974.08	160.24	13.3414	929.473	38.1719	121.991	3.43136	5.48216	5.09699e+08	0.0396901
C238	4841.96	-7.5094	194.364	0.209387	946.32	163.87	13.139	913.822	37.6052	120.11	2.13854	7.33449	1.22525e+08	0.0551536
C239	4456.44	-5.22016	161.449	0.164641	1060.43	147.87	13.8319	902.84	37.9764	115.219	3.24205	10.0147	2.28282e+07	0.112112
C240	3595.62	-0.249679	88.3494	0.071453	1358.49	98.84	15.4108	955.549	40.9286	100.184	4.05398	10.1143	3.50936e+08	0.153439
C241	2842.12	4.02827	35.8727	0.022325	1638.43	50.35	16.3283	1041.34	44.2858	80.0312	4.23255	1.65763	3.75514e+08	0.0760389
C242	2721.68	5.2095	39.2091	0.02334	1682.8	54.62	15.1665	1026.9	42.962	85.5925	5.56807	0.577928	1.11687e+09	0.0284942
C243	2959.08	4.09157	70.7794	0.045783	1589.51	117.4	14.8959	1006.03	42.1877	98.4689	5.83077	2.60175	3.54862e+08	0.110769
C244	3026.83	3.66483	144.458	0.097324	1519.68	172.43	14.8326	989.299	41.6527	94.7903	9.2021	3.85668	8.20966e+08	0.0981434
C245	3606.72	-0.457208	254.911	0.214344	1226.19	216.39	13.6974	931.773	39.0334	98.985	13.2785	10.3686	5.80721e+08	0.116264
C246	3534.45	-1.01095	328.23	0.293438	1130.49	274.13	13.3019	874.466	37.4279	105.508	13.0799	6.24964	2.62998e+09	0.0877098
C247	3495.63	-1.20263	441.042	0.429982	1044.86	360.79	12.8219	869.111	37.4583	101.869	14.9125	8.37193	2.1073e+09	0.09114
C248	3359.37	-1.15812	489.784	0.524221	959.94	417.69	12.4292	858.883	36.7227	96.647	21.5517	18.2824	4.6851e+07	0.13986
C251	5454.46	-9.4644	82.7155	0.0914381	917.683	111.46	13.1775	976.006	40.061	117.434	2.97997	15.7079	4.70215e+07	0.0512102
C252	5221.06	-7.45745	62.6747	0.06375	1024.22	98.02	14.4777	961.35	40.9535	126.456	4.11266	14.8519	1.68604e+08	0.0726428
C253	5100.42	-7.79285	56.908	0.0634232	972.568	93.5895	13.2509	926.301	38.5883	122.312	3.91617	21.5479	2.8393e+07	0.148823
C254	4961.84	-6.70437	49.3408	0.0489603	1049.63	92.6508	14.1735	926.284	39.383	121.477	3.10084	19.666	2.36536e+07	0.116364
C255	4697.44	-5.46661	52.7551	0.0492795	1106.5	93.6591	14.7029	939.457	40.1572	118.786	3.5964	18.6532	5.94367e+07	0.128297
C256	4786.53	-6.30341	68.3703	0.0641259	1083.12	106.086	15.0833	955.755	40.9435	121.221	3.14727	12.6296	2.52442e+07	0.109061
C257	4657.36	-5.80355	84.0508	0.078521	1116.25	111.88	15.2225	965.436	41.2605	122.314	1.71807	11.7488	1.38773e+08	0.11669
C258	4874.59	-7.29689	113.805	0.109396	1050.2	129.7	15.0894	974.557	41.4917	126.229	2.46219	7.28129	5.29161e+07	0.0406829
C259	4747.37	-6.80471	134.492	0.12961	1056.97	133.69	14.5892	957.601	40.3819	125.896	2.89729	9.79926	1.94576e+08	0.0643082
C260	4673.99	-6.66449	151.378	0.147956	1043.51	138.25	14.082	937.374	39.2483	125.747	1.83212	6.22486	7.22868e+08	0.0596158
C261	4278.55	-4.61018	137.772	0.122979	1131.79	125.76	14.1299	949.316	39.493	122.973	2.90496	2.94466	8.05996e+08	0.0626778
C262	4195.77	-4.32725	132.739	0.120514	1135.64	121.66	14.0252	949.18	39.3651	117.784	3.25326	6.58171	8.48434e+08	0.0745643
C263	3855.65	-2.61678	102.859	0.092717	1241.75	102.68	14.4236	954.006	39.872	110.498	3.33098	7.84667	1.45204e+07	0.161472
C264	2867.51	2.8758	33.5585	0.021	1608.28	48.61	16.4413	1036.81	44.0344	89.788	2.8111	1.44754	2.67075e+08	0.0597248
C265	2724.8	3.77736	26.0293	0.015605	1662.02	38.25	16.1975	1053.43	44.6029	81.1595	2.01073	0.928241	6.59888e+08	0.0147538
C266	3148.18	2.03693	64.5314	0.046408	1526.9	74.76	15.901	1017.93	43.617	97.7242	2.79536	3.42186	4.96926e+08	0.133105
C267	4153.09	-3.33743	179.495	0.170634	1148.31	175.29	14.0115	970.828	40.6213	101.799	3.54772	8.16639	2.07335e+08	0.118937
C268	4289.79	-4.18839	252.154	0.240582	1064.95	233.81	13.7132	950.682	39.9327	101.879	5.75015	7.94794	1.00376e+09	0.0585755
C269	4235.9	-4.66405	322.364	0.327119	998.22	276.14	13.5548	922.387	39.1132	104.712	8.10886	9.79913	9.66642e+08	0.058339
C270	3987.19	-4.17206	390.501	0.403843	972.18	314.66	13.2878	889.644	38.0496	107.291	11.6898	11.6074	2.35334e+09	0.0855163
C271	3609.45	-2.6759	446.15	0.452776	998.712	353.488	13.1633	897.356	38.2375	103.881	13.9665	15.9643	7.55786e+08	0.110267
C274	5193.85	-8.86461	91.9828	0.113496	869.397	113.603	12.0678	953.547	38.1955	77.3279	2.53008	24.8513	4.41876e+07	0.113422
C275	5097.94	-7.28548	70.7467	0.076711	971.01	102.06	13.6805	945.682	39.6059	108.492	5.41923	22.2903	1.0021e+08	0.0896231
C276	4405.52	-2.96637	48.1457	0.0483713	1084.96	78.0106	12.8552	937.558	38.3225	108.324	7.4733	21.5462	1.87909e+07	0.192849
C280	3714.81	-2.09354	100.387	0.0844831	1240.83	96.5195	14.2464	989.647	40.5603	121.711	4.66457	20.5714	1.81807e+08	0.160989
C281	4065.22	-4.29935	132.096	0.125612	1127.05	114.552	13.9269	964.567	39.6323	120.62	2.98349	16.3721	1.09704e+07	0.154628
C282	4019.18	-4.05542	130.842	0.118958	1150.37	113.89	14.2047	962.397	39.7397	119.707	4.20214	9.20816	9.5419e+07	0.117313
C283	3472.08	-1.14158	90.2552	0.071453	1330.13	87.67	14.4961	999.853	40.8585	114.913	3.1022	6.22916	4.53008e+08	0.138501
C284	3036.41	1.27576	52.8314	0.036285	1494.83	62.4	14.6795	1028.64	41.8888	103.023	4.51443	3.91244	1.35995e+08	0.102755
C285	2810.89	2.4255	32.3179	0.020696	1584.17	41.31	15.5631	1051.82	43.5876	83.449	4.61028	1.93401	2.34202e+06	0.0742382
C286	2889.66	2.24848	32.4382	0.020878	1587.59	39.99	16.103	1048.97	44.2995	82.586	5.23528	2.87018	4.23331e+08	0.0871014
C287	3385.26	0.0477362	83.0054	0.061766	1434.68	88.02	15.8559	1029.03	43.7297	98.5833	3.00006	4.30296	6.84063e+08	0.125617
C288	3984.11	-3.32712	173.186	0.156362	1173.11	162.22	14.4097	1016.36	42.0581	100.051	3.4286	8.87359	3.38072e+08	0.119187
C289	4129.8	-4.07035	244.221	0.233477	1086.57	222.07	14.122	977.99	40.7464	103.397	6.27413	11.6386	5.60884e+08	0.0946001
C290	4050.76	-4.0695	314.846	0.31279	1043.5	274.25	14.1725	938.806	39.7531	109.209	10.1741	18.3828	2.09285e+08	0.105463
C291	3736.78	-3.57208	377.31	0.374733	1019.31	290.236	13.7792	928.848	39.2537	109.256	10.6453	19.2748	2.36845e+07	0.122867
C294	4349.39	-3.15315	66.9391	0.0691426	1047.95	90.5851	12.8131	925.375	37.9905	74.0495	8.84729	28.0325	5.70692e+07	0.174204
C295	4102.94	-1.25117	45.8841	0.0451524	1101.94	73.9524	12.7936	933.625	38.0748	91.9475	10.7237	26.6384	3.146e+06	0.193962
C304	3753.96	-2.64566	162.642	0.141252	1211.12	150.769	14.2611	1009.67	41.5456	98.3276	4.81361	13.1791	8.80365e+07	0.110797
C307	4393.84	-4.03152	106.012	0.112467	1014.71	111.627	12.9667	982.045	39.8489	58.5694	7.02287	21.0471	1.92709e+08	0.142729
C308	3691.7	0.653677	61.2089	0.0557719	1169.61	78.5281	13.0775	945.131	38.6321	81.5672	9.25946	22.4034	6.31044e+07	0.191411
C311	3878.7	-2.21414	94.1904	0.103206	1042.38	109.756	13.1509	944.003	38.6736	79.042	10.0156	25.9904	2.17345e+07	0.208623
C313	4219	-4.64887	165.938	0.189014	940.791	219.615	13.3781	994.328	40.4571	51.3961	8.39626	20.9342	1.78069e+08	0.124468
