# Supplementary material for: Large-scale geographic patterns and environmental and anthropogenic drivers of wetland plant diversity in the Qinghai-Tibet Plateau
Source: BMC Ecol Evol. 2024 Jun 3;24:74. doi: 10.1186/s12862-024-02263-w (PMC11145778; doi:10.1186/s12862-024-02263-w)
Supplement: Supplementary file 3 — Supplementary Material 3 [file 12862_2024_2263_MOESM3_ESM.xlsx]

## Sheet: Sheet1
Additional file 1. Checklist of wetland plants in the Qinghai-Tibet Plateau
Family used in the phylo. tree	Genus used in the phylo. tree	Species used in the phylo. tree	Habit
Acanthaceae	Asystasiella	Asystasiella neesiana	hygrophytes
Acanthaceae	Strobilanthes	Strobilanthes inflata	hygrophytes
Acoraceae	Acorus	Acorus gramineus	hygrophytes
Acoraceae	Acorus	Acorus calamus	emergent
Adoxaceae	Sambucus	Sambucus javanica	hygrophytes
Adoxaceae	Sambucus	Sambucus adnata	hygrophytes
Alismataceae	Alisma	Alisma canaliculatum	emergent
Alismataceae	Alisma	Alisma plantago-aquatica	emergent
Alismataceae	Alisma	Alisma orientale	emergent
Alismataceae	Alisma	Alisma gramineum	emergent
Alismataceae	Caldesia	Caldesia parnassifolia	emergent
Alismataceae	Sagittaria	Sagittaria trifolia	emergent
Alismataceae	Sagittaria	Sagittaria tengtsungensis	emergent
Alismataceae	Sagittaria	Sagittaria pygmaea	emergent
Amaranthaceae	Alternanthera	Alternanthera sessilis	hygrophytes
Amaranthaceae	Atriplex	Atriplex laevis	hygrophytes
Amaranthaceae	Chenopodium	Chenopodium album	hygrophytes
Amaranthaceae	Chenopodium	Chenopodium gracilispicum	hygrophytes
Amaranthaceae	Dysphania	Dysphania schraderiana	hygrophytes
Amaranthaceae	Kalidium	Kalidium foliatum	hygrophytes
Amaranthaceae	Salicornia	Salicornia europaea	hygrophytes
Amaranthaceae	Salsola	Salsola monoptera	hygrophytes
Amaranthaceae	Suaeda	Suaeda glauca	hygrophytes
Amaranthaceae	Suaeda	Suaeda heterophylla	hygrophytes
Amaranthaceae	Suaeda	Suaeda paradoxa	hygrophytes
Amaranthaceae	Suaeda	Suaeda stellatiflora	hygrophytes
Amaranthaceae	Suaeda	Suaeda corniculata	hygrophytes
Amaranthaceae	Suaeda	Suaeda przewalskii	hygrophytes
Amaranthaceae	Suaeda	Suaeda salsa	hygrophytes
Amaranthaceae	Suaeda	Suaeda maritima	hygrophytes
Amaryllidaceae	Allium	Allium yanchiense	hygrophytes
Amaryllidaceae	Allium	Allium rude	hygrophytes
Amaryllidaceae	Allium	Allium macranthum	hygrophytes
Amaryllidaceae	Allium	Allium polyrhizum	hygrophytes
Amaryllidaceae	Allium	Allium schoenoprasum	hygrophytes
Amaryllidaceae	Allium	Allium trifurcatum	hygrophytes
Amaryllidaceae	Allium	Allium prattii	hygrophytes
Amaryllidaceae	Allium	Allium wallichii	hygrophytes
Amaryllidaceae	Allium	Allium victorialis	hygrophytes
Amaryllidaceae	Allium	Allium ovalifolium	hygrophytes
Amaryllidaceae	Allium	Allium hookeri	hygrophytes
Amaryllidaceae	Allium	Allium atrosanguineum	hygrophytes
Amaryllidaceae	Lycoris	Lycoris aurea	hygrophytes
Apiaceae	Angelica	Angelica decursiva	hygrophytes
Apiaceae	Angelica	Angelica grosseserrata	hygrophytes
Apiaceae	Anthriscus	Anthriscus sylvestris	hygrophytes
Apiaceae	Bupleurum	Bupleurum gracillimum	hygrophytes
Apiaceae	Carum	Carum carvi	hygrophytes
Apiaceae	Centella	Centella asiatica	hygrophytes
Apiaceae	Chamaesium	Chamaesium paradoxum	hygrophytes
Apiaceae	Chamaesium	Chamaesium viridiflorum	hygrophytes
Apiaceae	Chamaesium	Chamaesium novemjugum	hygrophytes
Apiaceae	Cicuta	Cicuta virosa	hygrophytes
Apiaceae	Cnidium	Cnidium monnieri	hygrophytes
Apiaceae	Cnidium	Cnidium salinum	hygrophytes
Apiaceae	Cyclorhiza	Cyclorhiza waltonii	hygrophytes
Apiaceae	Dickinsia	Dickinsia hydrocotyloides	hygrophytes
Apiaceae	Ligusticum	Ligusticum jeholense	hygrophytes
Apiaceae	Ligusticum	Ligusticum pteridophyllum	hygrophytes
Apiaceae	Ligusticum	Ligusticum brachylobum	hygrophytes
Apiaceae	Ligusticum	Ligusticum tachiroei	hygrophytes
Apiaceae	Ligusticum	Ligusticum sikiangense	hygrophytes
Apiaceae	Oenanthe	Oenanthe linearis	hygrophytes
Apiaceae	Oenanthe	Oenanthe thomsonii	hygrophytes
Apiaceae	Oenanthe	Oenanthe benghalensis	hygrophytes
Apiaceae	Oenanthe	Oenanthe hookeri	hygrophytes
Apiaceae	Oenanthe	Oenanthe javanica	hygrophytes
Apiaceae	Physospermopsis	Physospermopsis kingdon-wardii	hygrophytes
Apiaceae	Pimpinella	Pimpinella candolleana	hygrophytes
Apiaceae	Pimpinella	Pimpinella kingdon-wardii	hygrophytes
Apiaceae	Pimpinella	Pimpinella silvatica	hygrophytes
Apiaceae	Pimpinella	Pimpinella henryi	hygrophytes
Apiaceae	Pimpinella	Pimpinella fargesii	hygrophytes
Apiaceae	Pimpinella	Pimpinella smithii	hygrophytes
Apiaceae	Pimpinella	Pimpinella coriacea	hygrophytes
Apiaceae	Pimpinella	Pimpinella brachystyla	hygrophytes
Apiaceae	Pimpinella	Pimpinella diversifolia	hygrophytes
Apiaceae	Pimpinella	Pimpinella chungdienensis	hygrophytes
Apiaceae	Pimpinella	Pimpinella rhomboidea	hygrophytes
Apiaceae	Pimpinella	Pimpinella yunnanensis	hygrophytes
Apiaceae	Pleurospermum	Pleurospermum nanum	hygrophytes
Apiaceae	Pleurospermum	Pleurospermum linearilobum	hygrophytes
Apiaceae	Pleurospermum	Pleurospermum aromaticum	hygrophytes
Apiaceae	Pleurospermum	Pleurospermum angelicoides	hygrophytes
Apiaceae	Pleurospermum	Pleurospermum rivulorum	hygrophytes
Apiaceae	Pleurospermum	Pleurospermum franchetianum	hygrophytes
Apiaceae	Pleurospermum	Pleurospermum hookeri	hygrophytes
Apiaceae	Sanicula	Sanicula astrantiifolia	hygrophytes
Apiaceae	Sanicula	Sanicula caerulescens	hygrophytes
Apiaceae	Sanicula	Sanicula chinensis	hygrophytes
Apiaceae	Sanicula	Sanicula hacquetioides	hygrophytes
Apiaceae	Sanicula	Sanicula lamelligera	hygrophytes
Apiaceae	Sanicula	Sanicula elata	hygrophytes
Apiaceae	Sanicula	Sanicula orthacantha	hygrophytes
Apiaceae	Sium	Sium frigidum	hygrophytes
Apiaceae	Tongoloa	Tongoloa elata	hygrophytes
Apiaceae	Tongoloa	Tongoloa silaifolia	hygrophytes
Apiaceae	Tongoloa	Tongoloa tenuifolia	hygrophytes
Apocynaceae	Apocynum	Apocynum pictum	hygrophytes
Apocynaceae	Vincetoxicum	Vincetoxicum forrestii	hygrophytes
Araceae	Arisaema	Arisaema griffithii	hygrophytes
Araceae	Lasia	Lasia spinosa	hygrophytes
Araceae	Lemna	Lemna trisulca	submerged
Araceae	Lemna	Lemna minor	floating
Araceae	Lemna	Lemna japonica	floating
Araceae	Pinellia	Pinellia pedatisecta	hygrophytes
Araceae	Sauromatum	Sauromatum giganteum	hygrophytes
Araceae	Spirodela	Spirodela polyrhiza	floating
Araceae	Wolffia	Wolffia arrhiza	floating
Araliaceae	Hydrocotyle	Hydrocotyle salwinica	hygrophytes
Araliaceae	Hydrocotyle	Hydrocotyle hookeri	hygrophytes
Araliaceae	Hydrocotyle	Hydrocotyle wilfordii	hygrophytes
Araliaceae	Hydrocotyle	Hydrocotyle himalaica	hygrophytes
Araliaceae	Hydrocotyle	Hydrocotyle javanica	hygrophytes
Araliaceae	Hydrocotyle	Hydrocotyle sibthorpioides	hygrophytes
Aristolochiaceae	Asarum	Asarum himalaicum	hygrophytes
Aristolochiaceae	Asarum	Asarum caudigerellum	hygrophytes
Aristolochiaceae	Asarum	Asarum cardiophyllum	hygrophytes
Aristolochiaceae	Asarum	Asarum caudigerum	hygrophytes
Asparagaceae	Liriope	Liriope kansuensis	hygrophytes
Asparagaceae	Maianthemum	Maianthemum henryi	hygrophytes
Asparagaceae	Ophiopogon	Ophiopogon bodinieri	hygrophytes
Asparagaceae	Ophiopogon	Ophiopogon angustifoliatus	hygrophytes
Asparagaceae	Ophiopogon	Ophiopogon intermedius	hygrophytes
Asparagaceae	Ophiopogon	Ophiopogon yunnanensis	hygrophytes
Asparagaceae	Ophiopogon	Ophiopogon japonicus	hygrophytes
Asparagaceae	Polygonatum	Polygonatum kingianum	hygrophytes
Asparagaceae	Rohdea	Rohdea wattii	hygrophytes
Asteraceae	Achillea	Achillea acuminata	hygrophytes
Asteraceae	Acmella	Acmella paniculata	hygrophytes
Asteraceae	Adenocaulon	Adenocaulon himalaicum	hygrophytes
Asteraceae	Adenostemma	Adenostemma lavenia	hygrophytes
Asteraceae	Ajania	Ajania khartensis	hygrophytes
Asteraceae	Anaphalis	Anaphalis aureopunctata	hygrophytes
Asteraceae	Anaphalis	Anaphalis nepalensis	hygrophytes
Asteraceae	Artemisia	Artemisia calophylla	hygrophytes
Asteraceae	Artemisia	Artemisia przewalskii	hygrophytes
Asteraceae	Artemisia	Artemisia velutina	hygrophytes
Asteraceae	Artemisia	Artemisia capillaris	hygrophytes
Asteraceae	Artemisia	Artemisia kuschakewiczii	hygrophytes
Asteraceae	Artemisia	Artemisia robusta	hygrophytes
Asteraceae	Artemisia	Artemisia abaensis	hygrophytes
Asteraceae	Artemisia	Artemisia macrocephala	hygrophytes
Asteraceae	Artemisia	Artemisia mongolica	hygrophytes
Asteraceae	Artemisia	Artemisia hedinii	hygrophytes
Asteraceae	Artemisia	Artemisia phaeolepis	hygrophytes
Asteraceae	Artemisia	Artemisia dubia	hygrophytes
Asteraceae	Artemisia	Artemisia caruifolia	hygrophytes
Asteraceae	Artemisia	Artemisia lactiflora	hygrophytes
Asteraceae	Artemisia	Artemisia fulgens	hygrophytes
Asteraceae	Artemisia	Artemisia minor	hygrophytes
Asteraceae	Artemisia	Artemisia leucophylla	hygrophytes
Asteraceae	Artemisia	Artemisia tangutica	hygrophytes
Asteraceae	Artemisia	Artemisia verbenacea	hygrophytes
Asteraceae	Artemisia	Artemisia codonocephala	hygrophytes
Asteraceae	Artemisia	Artemisia vulgaris	hygrophytes
Asteraceae	Artemisiella	Artemisiella stracheyi	hygrophytes
Asteraceae	Askellia	Askellia karelinii	hygrophytes
Asteraceae	Askellia	Askellia flexuosa	hygrophytes
Asteraceae	Aster	Aster semiprostratus	hygrophytes
Asteraceae	Aster	Aster vestitus	hygrophytes
Asteraceae	Aster	Aster veitchianus	hygrophytes
Asteraceae	Aster	Aster asteroides	hygrophytes
Asteraceae	Aster	Aster fuscescens	hygrophytes
Asteraceae	Aster	Aster diplostephioides	hygrophytes
Asteraceae	Aster	Aster trichoneurus	hygrophytes
Asteraceae	Aster	Aster poliothamnus	hygrophytes
Asteraceae	Aster	Aster argyropholis	hygrophytes
Asteraceae	Aster	Aster albescens	hygrophytes
Asteraceae	Aster	Aster dolichopodus	hygrophytes
Asteraceae	Aster	Aster stracheyi	hygrophytes
Asteraceae	Aster	Aster lavandulifolius	hygrophytes
Asteraceae	Aster	Aster falcifolius	hygrophytes
Asteraceae	Aster	Aster flaccidus	hygrophytes
Asteraceae	Aster	Aster tongolensis	hygrophytes
Asteraceae	Aster	Aster tataricus	hygrophytes
Asteraceae	Aster	Aster likiangensis	hygrophytes
Asteraceae	Aster	Aster ageratoides	hygrophytes
Asteraceae	Bidens	Bidens tripartita	hygrophytes
Asteraceae	Bidens	Bidens parviflora	hygrophytes
Asteraceae	Bidens	Bidens maximowicziana	hygrophytes
Asteraceae	Bidens	Bidens cernua	hygrophytes
Asteraceae	Carduus	Carduus acanthoides	hygrophytes
Asteraceae	Carduus	Carduus crispus	hygrophytes
Asteraceae	Carpesium	Carpesium cernuum	hygrophytes
Asteraceae	Carpesium	Carpesium minus	hygrophytes
Asteraceae	Centipeda	Centipeda minima	hygrophytes
Asteraceae	Cirsium	Cirsium shansiense	hygrophytes
Asteraceae	Cirsium	Cirsium souliei	hygrophytes
Asteraceae	Cirsium	Cirsium eriophoroides	hygrophytes
Asteraceae	Cirsium	Cirsium arvense	hygrophytes
Asteraceae	Cremanthodium	Cremanthodium stenactinium	hygrophytes
Asteraceae	Cremanthodium	Cremanthodium pulchrum	hygrophytes
Asteraceae	Cremanthodium	Cremanthodium chungdienense	hygrophytes
Asteraceae	Cremanthodium	Cremanthodium calcicola	hygrophytes
Asteraceae	Cremanthodium	Cremanthodium petiolatum	hygrophytes
Asteraceae	Cremanthodium	Cremanthodium smithianum	hygrophytes
Asteraceae	Cremanthodium	Cremanthodium glandulipilosum	hygrophytes
Asteraceae	Cremanthodium	Cremanthodium discoideum	hygrophytes
Asteraceae	Cremanthodium	Cremanthodium stenoglossum	hygrophytes
Asteraceae	Cremanthodium	Cremanthodium angustifolium	hygrophytes
Asteraceae	Cremanthodium	Cremanthodium daochengense	hygrophytes
Asteraceae	Cremanthodium	Cremanthodium brunneopilosum	hygrophytes
Asteraceae	Cremanthodium	Cremanthodium ellisii	hygrophytes
Asteraceae	Cremanthodium	Cremanthodium lineare	hygrophytes
Asteraceae	Crepis	Crepis rigescens	hygrophytes
Asteraceae	Crepis	Crepis multicaulis	hygrophytes
Asteraceae	Crepis	Crepis bodinieri	hygrophytes
Asteraceae	Dichrocephala	Dichrocephala integrifolia	hygrophytes
Asteraceae	Dichrocephala	Dichrocephala benthamii	hygrophytes
Asteraceae	Erigeron	Erigeron breviscapus	hygrophytes
Asteraceae	Erigeron	Erigeron moupinensis	hygrophytes
Asteraceae	Eschenbachia	Eschenbachia muliensis	hygrophytes
Asteraceae	Grangea	Grangea maderaspatana	hygrophytes
Asteraceae	Gynura	Gynura bicolor	hygrophytes
Asteraceae	Heteropappus	Heteropappus gouldii	hygrophytes
Asteraceae	Heteropappus	Heteropappus crenatifolius	hygrophytes
Asteraceae	Inula	Inula caspica	hygrophytes
Asteraceae	Inula	Inula racemosa	hygrophytes
Asteraceae	Inula	Inula britannica	hygrophytes
Asteraceae	Inula	Inula japonica	hygrophytes
Asteraceae	Ixeris	Ixeris chinensis	hygrophytes
Asteraceae	Kalimeris	Kalimeris indica	hygrophytes
Asteraceae	Kalimeris	Kalimeris longipetiolata	hygrophytes
Asteraceae	Lactuca	Lactuca tatarica	hygrophytes
Asteraceae	Leontopodium	Leontopodium nanum	hygrophytes
Asteraceae	Leontopodium	Leontopodium pusillum	hygrophytes
Asteraceae	Leontopodium	Leontopodium stoloniferum	hygrophytes
Asteraceae	Leontopodium	Leontopodium stracheyi	hygrophytes
Asteraceae	Leontopodium	Leontopodium ochroleucum	hygrophytes
Asteraceae	Leontopodium	Leontopodium artemisiifolium	hygrophytes
Asteraceae	Leontopodium	Leontopodium franchetii	hygrophytes
Asteraceae	Leontopodium	Leontopodium calocephalum	hygrophytes
Asteraceae	Leontopodium	Leontopodium souliei	hygrophytes
Asteraceae	Leontopodium	Leontopodium himalayanum	hygrophytes
Asteraceae	Leontopodium	Leontopodium conglobatum	hygrophytes
Asteraceae	Ligularia	Ligularia duciformis	hygrophytes
Asteraceae	Ligularia	Ligularia lamarum	hygrophytes
Asteraceae	Ligularia	Ligularia microcephala	hygrophytes
Asteraceae	Ligularia	Ligularia franchetiana	hygrophytes
Asteraceae	Ligularia	Ligularia lidjiangensis	hygrophytes
Asteraceae	Ligularia	Ligularia curvisquama	hygrophytes
Asteraceae	Ligularia	Ligularia pleurocaulis	hygrophytes
Asteraceae	Ligularia	Ligularia hookeri	hygrophytes
Asteraceae	Ligularia	Ligularia caloxantha	hygrophytes
Asteraceae	Ligularia	Ligularia longifolia	hygrophytes
Asteraceae	Ligularia	Ligularia dictyoneura	hygrophytes
Asteraceae	Ligularia	Ligularia liatroides	hygrophytes
Asteraceae	Ligularia	Ligularia fischeri	hygrophytes
Asteraceae	Ligularia	Ligularia sibirica	hygrophytes
Asteraceae	Ligularia	Ligularia veitchiana	hygrophytes
Asteraceae	Ligularia	Ligularia konkalingensis	hygrophytes
Asteraceae	Ligularia	Ligularia hodgsonii	hygrophytes
Asteraceae	Ligularia	Ligularia tenuipes	hygrophytes
Asteraceae	Ligularia	Ligularia ghatsukupa	hygrophytes
Asteraceae	Ligularia	Ligularia vellerea	hygrophytes
Asteraceae	Ligularia	Ligularia platyglossa	hygrophytes
Asteraceae	Ligularia	Ligularia cymbulifera	hygrophytes
Asteraceae	Ligularia	Ligularia intermedia	hygrophytes
Asteraceae	Ligularia	Ligularia japonica	hygrophytes
Asteraceae	Ligularia	Ligularia microcardia	hygrophytes
Asteraceae	Ligularia	Ligularia tongolensis	hygrophytes
Asteraceae	Ligularia	Ligularia phyllocolea	hygrophytes
Asteraceae	Ligularia	Ligularia virgaurea	hygrophytes
Asteraceae	Ligularia	Ligularia rumicifolia	hygrophytes
Asteraceae	Ligularia	Ligularia cyathiceps	hygrophytes
Asteraceae	Ligularia	Ligularia stenocephala	hygrophytes
Asteraceae	Ligularia	Ligularia sagitta	hygrophytes
Asteraceae	Ligularia	Ligularia transversifolia	hygrophytes
Asteraceae	Ligularia	Ligularia subspicata	hygrophytes
Asteraceae	Ligularia	Ligularia purdomii	hygrophytes
Asteraceae	Ligularia	Ligularia retusa	hygrophytes
Asteraceae	Ligularia	Ligularia przewalskii	hygrophytes
Asteraceae	Ligularia	Ligularia atkinsonii	hygrophytes
Asteraceae	Ligularia	Ligularia oligonema	hygrophytes
Asteraceae	Ligularia	Ligularia rockiana	hygrophytes
Asteraceae	Ligularia	Ligularia latihastata	hygrophytes
Asteraceae	Ligularia	Ligularia potaninii	hygrophytes
Asteraceae	Neobrachyactis	Neobrachyactis roylei	hygrophytes
Asteraceae	Parasenecio	Parasenecio hastiformis	hygrophytes
Asteraceae	Parasenecio	Parasenecio pilgerianus	hygrophytes
Asteraceae	Petasites	Petasites japonicus	hygrophytes
Asteraceae	Petasites	Petasites tricholobus	hygrophytes
Asteraceae	Pseudognaphalium	Pseudognaphalium affine	hygrophytes
Asteraceae	Pseudoyoungia	Pseudoyoungia simulatrix	hygrophytes
Asteraceae	Saussurea	Saussurea nimborum	hygrophytes
Asteraceae	Saussurea	Saussurea ussuriensis	hygrophytes
Asteraceae	Saussurea	Saussurea thoroldii	hygrophytes
Asteraceae	Saussurea	Saussurea ovatifolia	hygrophytes
Asteraceae	Saussurea	Saussurea laciniata	hygrophytes
Asteraceae	Saussurea	Saussurea phaeantha	hygrophytes
Asteraceae	Saussurea	Saussurea obvallata	hygrophytes
Asteraceae	Saussurea	Saussurea populifolia	hygrophytes
Asteraceae	Saussurea	Saussurea japonica	hygrophytes
Asteraceae	Saussurea	Saussurea parviflora	hygrophytes
Asteraceae	Saussurea	Saussurea caudata	hygrophytes
Asteraceae	Saussurea	Saussurea salicifolia	hygrophytes
Asteraceae	Saussurea	Saussurea acroura	hygrophytes
Asteraceae	Saussurea	Saussurea chingiana	hygrophytes
Asteraceae	Saussurea	Saussurea amara	hygrophytes
Asteraceae	Saussurea	Saussurea iodostegia	hygrophytes
Asteraceae	Saussurea	Saussurea involucrata	hygrophytes
Asteraceae	Saussurea	Saussurea thomsonii	hygrophytes
Asteraceae	Saussurea	Saussurea salsa	hygrophytes
Asteraceae	Saussurea	Saussurea subulata	hygrophytes
Asteraceae	Saussurea	Saussurea stella	hygrophytes
Asteraceae	Saussurea	Saussurea pulchra	hygrophytes
Asteraceae	Saussurea	Saussurea runcinata	hygrophytes
Asteraceae	Saussurea	Saussurea katochaete	hygrophytes
Asteraceae	Saussurea	Saussurea erubescens	hygrophytes
Asteraceae	Senecio	Senecio graciliflorus	hygrophytes
Asteraceae	Senecio	Senecio nemorensis	hygrophytes
Asteraceae	Senecio	Senecio scandens	hygrophytes
Asteraceae	Senecio	Senecio yungningensis	hygrophytes
Asteraceae	Senecio	Senecio dubitabilis	hygrophytes
Asteraceae	Senecio	Senecio wightii	hygrophytes
Asteraceae	Senecio	Senecio albopurpureus	hygrophytes
Asteraceae	Senecio	Senecio arachnanthus	hygrophytes
Asteraceae	Sinosenecio	Sinosenecio oldhamianus	hygrophytes
Asteraceae	Sonchella	Sonchella dentata	hygrophytes
Asteraceae	Sonchus	Sonchus wightianus	hygrophytes
Asteraceae	Sonchus	Sonchus palustris	hygrophytes
Asteraceae	Syncalathium	Syncalathium roseum	hygrophytes
Asteraceae	Taraxacum	Taraxacum mongolicum	hygrophytes
Asteraceae	Taraxacum	Taraxacum maurocarpum	hygrophytes
Asteraceae	Taraxacum	Taraxacum scariosum	hygrophytes
Asteraceae	Taraxacum	Taraxacum albiflos	hygrophytes
Asteraceae	Taraxacum	Taraxacum eriopodum	hygrophytes
Asteraceae	Tephroseris	Tephroseris stolonifera	hygrophytes
Asteraceae	Tripolium	Tripolium pannonicum	hygrophytes
Asteraceae	Tussilago	Tussilago farfara	hygrophytes
Asteraceae	Youngia	Youngia japonica	hygrophytes
Balsaminaceae	Impatiens	Impatiens fragicolor	hygrophytes
Balsaminaceae	Impatiens	Impatiens rubrostriata	hygrophytes
Balsaminaceae	Impatiens	Impatiens aquatilis	hygrophytes
Balsaminaceae	Impatiens	Impatiens drepanophora	hygrophytes
Balsaminaceae	Impatiens	Impatiens abbatis	hygrophytes
Balsaminaceae	Impatiens	Impatiens ceratophora	hygrophytes
Balsaminaceae	Impatiens	Impatiens toxophora	hygrophytes
Balsaminaceae	Impatiens	Impatiens gongshanensis	hygrophytes
Balsaminaceae	Impatiens	Impatiens siculifer	hygrophytes
Balsaminaceae	Impatiens	Impatiens tuberculata	hygrophytes
Balsaminaceae	Impatiens	Impatiens racemosa	hygrophytes
Balsaminaceae	Impatiens	Impatiens mengtszeana	hygrophytes
Balsaminaceae	Impatiens	Impatiens sulcata	hygrophytes
Balsaminaceae	Impatiens	Impatiens potaninii	hygrophytes
Balsaminaceae	Impatiens	Impatiens taronensis	hygrophytes
Balsaminaceae	Impatiens	Impatiens rectangula	hygrophytes
Balsaminaceae	Impatiens	Impatiens lecomtei	hygrophytes
Balsaminaceae	Impatiens	Impatiens wilsonii	hygrophytes
Balsaminaceae	Impatiens	Impatiens recurvicornis	hygrophytes
Balsaminaceae	Impatiens	Impatiens holocentra	hygrophytes
Balsaminaceae	Impatiens	Impatiens clavigera	hygrophytes
Balsaminaceae	Impatiens	Impatiens mussotii	hygrophytes
Balsaminaceae	Impatiens	Impatiens radiata	hygrophytes
Balsaminaceae	Impatiens	Impatiens polyceras	hygrophytes
Balsaminaceae	Impatiens	Impatiens xanthina	hygrophytes
Balsaminaceae	Impatiens	Impatiens membranifolia	hygrophytes
Balsaminaceae	Impatiens	Impatiens nubigena	hygrophytes
Balsaminaceae	Impatiens	Impatiens brachycentra	hygrophytes
Balsaminaceae	Impatiens	Impatiens latebracteata	hygrophytes
Balsaminaceae	Impatiens	Impatiens desmantha	hygrophytes
Balsaminaceae	Impatiens	Impatiens corchorifolia	hygrophytes
Balsaminaceae	Impatiens	Impatiens purpurea	hygrophytes
Balsaminaceae	Impatiens	Impatiens rostellata	hygrophytes
Balsaminaceae	Impatiens	Impatiens soulieana	hygrophytes
Balsaminaceae	Impatiens	Impatiens chungtienensis	hygrophytes
Balsaminaceae	Impatiens	Impatiens pseudokingii	hygrophytes
Balsaminaceae	Impatiens	Impatiens cyathiflora	hygrophytes
Balsaminaceae	Impatiens	Impatiens margaritifera	hygrophytes
Balsaminaceae	Impatiens	Impatiens chinensis	hygrophytes
Balsaminaceae	Impatiens	Impatiens notolopha	hygrophytes
Balsaminaceae	Impatiens	Impatiens cymbifera	hygrophytes
Balsaminaceae	Impatiens	Impatiens vittata	hygrophytes
Balsaminaceae	Impatiens	Impatiens ruiliensis	hygrophytes
Balsaminaceae	Impatiens	Impatiens alpicola	hygrophytes
Balsaminaceae	Impatiens	Impatiens arguta	hygrophytes
Balsaminaceae	Impatiens	Impatiens delavayi	hygrophytes
Balsaminaceae	Impatiens	Impatiens noli-tangere	hygrophytes
Balsaminaceae	Impatiens	Impatiens nyimana	hygrophytes
Balsaminaceae	Impatiens	Impatiens bicornuta	hygrophytes
Balsaminaceae	Impatiens	Impatiens gracilipes	hygrophytes
Balsaminaceae	Impatiens	Impatiens uliginosa	hygrophytes
Balsaminaceae	Impatiens	Impatiens muliensis	hygrophytes
Balsaminaceae	Impatiens	Impatiens falcifer	hygrophytes
Balsaminaceae	Impatiens	Impatiens scutisepala	hygrophytes
Balsaminaceae	Impatiens	Impatiens crassicaudex	hygrophytes
Balsaminaceae	Impatiens	Impatiens laxiflora	hygrophytes
Balsaminaceae	Impatiens	Impatiens tortisepala	hygrophytes
Balsaminaceae	Impatiens	Impatiens barbata	hygrophytes
Balsaminaceae	Impatiens	Impatiens apsotis	hygrophytes
Balsaminaceae	Impatiens	Impatiens divaricata	hygrophytes
Balsaminaceae	Impatiens	Impatiens thomsonii	hygrophytes
Balsaminaceae	Impatiens	Impatiens chimiliensis	hygrophytes
Balsaminaceae	Impatiens	Impatiens lasiophyton	hygrophytes
Balsaminaceae	Impatiens	Impatiens principis	hygrophytes
Balsaminaceae	Impatiens	Impatiens infirma	hygrophytes
Balsaminaceae	Impatiens	Impatiens dicentra	hygrophytes
Balsaminaceae	Impatiens	Impatiens scabrida	hygrophytes
Berberidaceae	Berberis	Berberis vernae	hygrophytes
Berberidaceae	Berberis	Berberis xanthophlaea	hygrophytes
Berberidaceae	Berberis	Berberis obovatifolia	hygrophytes
Berberidaceae	Berberis	Berberis amurensis	hygrophytes
Berberidaceae	Berberis	Berberis poiretii	hygrophytes
Berberidaceae	Berberis	Berberis jiulongensis	hygrophytes
Berberidaceae	Berberis	Berberis pseudotibetica	hygrophytes
Berberidaceae	Berberis	Berberis jamesiana	hygrophytes
Berberidaceae	Berberis	Berberis sanguinea	hygrophytes
Berberidaceae	Berberis	Berberis tenuipedicellata	hygrophytes
Berberidaceae	Berberis	Berberis feddeana	hygrophytes
Berberidaceae	Berberis	Berberis ulicina	hygrophytes
Berberidaceae	Berberis	Berberis racemulosa	hygrophytes
Berberidaceae	Berberis	Berberis haoi	hygrophytes
Berberidaceae	Berberis	Berberis dictyophylla	hygrophytes
Berberidaceae	Berberis	Berberis daochengensis	hygrophytes
Berberidaceae	Berberis	Berberis concolor	hygrophytes
Berberidaceae	Berberis	Berberis julianae	hygrophytes
Berberidaceae	Berberis	Berberis dasystachya	hygrophytes
Berberidaceae	Berberis	Berberis longispina	hygrophytes
Berberidaceae	Berberis	Berberis dielsiana	hygrophytes
Berberidaceae	Berberis	Berberis davidii	hygrophytes
Berberidaceae	Berberis	Berberis potaninii	hygrophytes
Berberidaceae	Dysosma	Dysosma delavayi	hygrophytes
Berberidaceae	Dysosma	Dysosma versipellis	hygrophytes
Berberidaceae	Sinopodophyllum	Sinopodophyllum hexandrum	hygrophytes
Boraginaceae	Actinocarya	Actinocarya tibetica	hygrophytes
Boraginaceae	Eritrichium	Eritrichium pseudolatifolium	hygrophytes
Boraginaceae	Eritrichium	Eritrichium sessilifructum	hygrophytes
Boraginaceae	Eritrichium	Eritrichium tangkulaense	hygrophytes
Boraginaceae	Eritrichium	Eritrichium acicularum	hygrophytes
Boraginaceae	Eritrichium	Eritrichium fruticulosum	hygrophytes
Boraginaceae	Hackelia	Hackelia difformis	hygrophytes
Boraginaceae	Metaeritrichium	Metaeritrichium microuloides	hygrophytes
Boraginaceae	Microula	Microula younghusbandii	hygrophytes
Boraginaceae	Microula	Microula leiocarpa	hygrophytes
Boraginaceae	Microula	Microula diffusa	hygrophytes
Boraginaceae	Microula	Microula sikkimensis	hygrophytes
Boraginaceae	Microula	Microula trichocarpa	hygrophytes
Boraginaceae	Microula	Microula stenophylla	hygrophytes
Boraginaceae	Microula	Microula tibetica	hygrophytes
Boraginaceae	Microula	Microula floribunda	hygrophytes
Boraginaceae	Myosotis	Myosotis caespitosa	hygrophytes
Boraginaceae	Trigonotis	Trigonotis omeiensis	hygrophytes
Boraginaceae	Trigonotis	Trigonotis rockii	hygrophytes
Boraginaceae	Trigonotis	Trigonotis heliotropifolia	hygrophytes
Boraginaceae	Trigonotis	Trigonotis cavaleriei	hygrophytes
Boraginaceae	Trigonotis	Trigonotis gracilipes	hygrophytes
Boraginaceae	Trigonotis	Trigonotis peduncularis	hygrophytes
Brassicaceae	Aphragmus	Aphragmus oxycarpus	hygrophytes
Brassicaceae	Aphragmus	Aphragmus hobsonii	hygrophytes
Brassicaceae	Arabidopsis	Arabidopsis thaliana	hygrophytes
Brassicaceae	Barbarea	Barbarea intermedia	hygrophytes
Brassicaceae	Braya	Braya rosea	hygrophytes
Brassicaceae	Cardamine	Cardamine impatiens	hygrophytes
Brassicaceae	Cardamine	Cardamine circaeoides	hygrophytes
Brassicaceae	Cardamine	Cardamine calcicola	hygrophytes
Brassicaceae	Cardamine	Cardamine griffithii	hygrophytes
Brassicaceae	Cardamine	Cardamine paucifolia	hygrophytes
Brassicaceae	Cardamine	Cardamine hirsuta	hygrophytes
Brassicaceae	Cardamine	Cardamine purpurascens	hygrophytes
Brassicaceae	Cardamine	Cardamine tangutorum	hygrophytes
Brassicaceae	Cardamine	Cardamine leucantha	hygrophytes
Brassicaceae	Cardamine	Cardamine pulchella	hygrophytes
Brassicaceae	Cardamine	Cardamine rockii	hygrophytes
Brassicaceae	Cardamine	Cardamine yunnanensis	hygrophytes
Brassicaceae	Cardamine	Cardamine pratensis	hygrophytes
Brassicaceae	Cardamine	Cardamine trifoliolata	hygrophytes
Brassicaceae	Cardamine	Cardamine parviflora	hygrophytes
Brassicaceae	Cardamine	Cardamine macrophylla	hygrophytes
Brassicaceae	Cardamine	Cardamine simplex	hygrophytes
Brassicaceae	Cardamine	Cardamine microzyga	hygrophytes
Brassicaceae	Cardamine	Cardamine multiflora	hygrophytes
Brassicaceae	Cardamine	Cardamine loxostemonoides	hygrophytes
Brassicaceae	Cardamine	Cardamine franchetiana	hygrophytes
Brassicaceae	Cardamine	Cardamine multijuga	hygrophytes
Brassicaceae	Cardamine	Cardamine gracilis	hygrophytes
Brassicaceae	Cardamine	Cardamine lyrata	hygrophytes
Brassicaceae	Catolobus	Catolobus pendulus	hygrophytes
Brassicaceae	Dilophia	Dilophia ebracteata	hygrophytes
Brassicaceae	Dilophia	Dilophia salsa	hygrophytes
Brassicaceae	Draba	Draba yunnanensis	hygrophytes
Brassicaceae	Draba	Draba oreades	hygrophytes
Brassicaceae	Draba	Draba eriopoda	hygrophytes
Brassicaceae	Draba	Draba mongolica	hygrophytes
Brassicaceae	Draba	Draba stenocarpa	hygrophytes
Brassicaceae	Draba	Draba involucrata	hygrophytes
Brassicaceae	Draba	Draba nemorosa	hygrophytes
Brassicaceae	Draba	Draba glomerata	hygrophytes
Brassicaceae	Draba	Draba parviflora	hygrophytes
Brassicaceae	Draba	Draba lichiangensis	hygrophytes
Brassicaceae	Eutrema	Eutrema yunnanense	hygrophytes
Brassicaceae	Eutrema	Eutrema himalaicum	hygrophytes
Brassicaceae	Eutrema	Eutrema deltoideum	hygrophytes
Brassicaceae	Eutrema	Eutrema fontanum	hygrophytes
Brassicaceae	Lepidium	Lepidium latifolium	hygrophytes
Brassicaceae	Megacarpaea	Megacarpaea delavayi	hygrophytes
Brassicaceae	Pegaeophyton	Pegaeophyton scapiflorum	hygrophytes
Brassicaceae	Rorippa	Rorippa indica	hygrophytes
Brassicaceae	Rorippa	Rorippa cantoniensis	hygrophytes
Brassicaceae	Rorippa	Rorippa palustris	hygrophytes
Brassicaceae	Rorippa	Rorippa globosa	hygrophytes
Brassicaceae	Rorippa	Rorippa elata	hygrophytes
Brassicaceae	Rorippa	Rorippa dubia	hygrophytes
Brassicaceae	Smelowskia	Smelowskia tibetica	hygrophytes
Buxaceae	Pachysandra	Pachysandra axillaris	hygrophytes
Cabombaceae	Brasenia	Brasenia schreberi	floating_leaved
Campanulaceae	Codonopsis	Codonopsis benthamii	hygrophytes
Campanulaceae	Cyananthus	Cyananthus hookeri	hygrophytes
Campanulaceae	Lobelia	Lobelia alsinoides	hygrophytes
Campanulaceae	Lobelia	Lobelia zeylanica	hygrophytes
Campanulaceae	Lobelia	Lobelia chinensis	hygrophytes
Campanulaceae	Lobelia	Lobelia sessilifolia	hygrophytes
Campanulaceae	Lobelia	Lobelia davidii	hygrophytes
Campanulaceae	Lobelia	Lobelia nummularia	hygrophytes
Campanulaceae	Lobelia	Lobelia nicotianifolia	hygrophytes
Campanulaceae	Peracarpa	Peracarpa carnosa	hygrophytes
Caprifoliaceae	Dipsacus	Dipsacus asper	hygrophytes
Caprifoliaceae	Triplostegia	Triplostegia glandulifera	hygrophytes
Caprifoliaceae	Valeriana	Valeriana flaccidissima	hygrophytes
Caprifoliaceae	Valeriana	Valeriana hardwickii	hygrophytes
Caprifoliaceae	Valeriana	Valeriana jatamansi	hygrophytes
Caprifoliaceae	Valeriana	Valeriana officinalis	hygrophytes
Caryophyllaceae	Arenaria	Arenaria tumengelaensis	hygrophytes
Caryophyllaceae	Arenaria	Arenaria forrestii	hygrophytes
Caryophyllaceae	Arenaria	Arenaria edgeworthiana	hygrophytes
Caryophyllaceae	Arenaria	Arenaria zhongdianensis	hygrophytes
Caryophyllaceae	Arenaria	Arenaria aksayqingensis	hygrophytes
Caryophyllaceae	Arenaria	Arenaria trichophora	hygrophytes
Caryophyllaceae	Arenaria	Arenaria puranensis	hygrophytes
Caryophyllaceae	Arenaria	Arenaria dsharaensis	hygrophytes
Caryophyllaceae	Arenaria	Arenaria neelgherrensis	hygrophytes
Caryophyllaceae	Arenaria	Arenaria stracheyi	hygrophytes
Caryophyllaceae	Cerastium	Cerastium thomsonii	hygrophytes
Caryophyllaceae	Pseudostellaria	Pseudostellaria tibetica	hygrophytes
Caryophyllaceae	Sagina	Sagina saginoides	hygrophytes
Caryophyllaceae	Sagina	Sagina japonica	hygrophytes
Caryophyllaceae	Spergularia	Spergularia marina	hygrophytes
Caryophyllaceae	Spergularia	Spergularia diandra	hygrophytes
Caryophyllaceae	Stellaria	Stellaria palustris	hygrophytes
Caryophyllaceae	Stellaria	Stellaria mainlingensis	hygrophytes
Caryophyllaceae	Stellaria	Stellaria chinensis	hygrophytes
Caryophyllaceae	Stellaria	Stellaria uda	hygrophytes
Caryophyllaceae	Stellaria	Stellaria uliginosa	hygrophytes
Caryophyllaceae	Thylacospermum	Thylacospermum caespitosum	hygrophytes
Celastraceae	Parnassia	Parnassia wightiana	hygrophytes
Celastraceae	Parnassia	Parnassia cacuminum	hygrophytes
Celastraceae	Parnassia	Parnassia noemiae	hygrophytes
Celastraceae	Parnassia	Parnassia delavayi	hygrophytes
Celastraceae	Parnassia	Parnassia nubicola	hygrophytes
Celastraceae	Parnassia	Parnassia palustris	hygrophytes
Celastraceae	Parnassia	Parnassia gansuensis	hygrophytes
Celastraceae	Parnassia	Parnassia yunnanensis	hygrophytes
Celastraceae	Parnassia	Parnassia chinensis	hygrophytes
Celastraceae	Parnassia	Parnassia farreri	hygrophytes
Celastraceae	Parnassia	Parnassia pusilla	hygrophytes
Celastraceae	Parnassia	Parnassia laxmannii	hygrophytes
Celastraceae	Parnassia	Parnassia brevistyla	hygrophytes
Celastraceae	Parnassia	Parnassia oreophila	hygrophytes
Celastraceae	Parnassia	Parnassia crassifolia	hygrophytes
Celastraceae	Parnassia	Parnassia trinervis	hygrophytes
Ceratophyllaceae	Ceratophyllum	Ceratophyllum demersum	submerged
Chloranthaceae	Chloranthus	Chloranthus serratus	hygrophytes
Chloranthaceae	Chloranthus	Chloranthus multistachys	hygrophytes
Chloranthaceae	Chloranthus	Chloranthus elatior	hygrophytes
Circaeasteraceae	Circaeaster	Circaeaster agrestis	hygrophytes
Commelinaceae	Commelina	Commelina maculata	hygrophytes
Commelinaceae	Commelina	Commelina paludosa	hygrophytes
Commelinaceae	Commelina	Commelina communis	hygrophytes
Commelinaceae	Commelina	Commelina benghalensis	hygrophytes
Commelinaceae	Cyanotis	Cyanotis arachnoidea	hygrophytes
Commelinaceae	Cyanotis	Cyanotis cristata	hygrophytes
Commelinaceae	Floscopa	Floscopa scandens	hygrophytes
Commelinaceae	Murdannia	Murdannia loriformis	hygrophytes
Commelinaceae	Murdannia	Murdannia nudiflora	hygrophytes
Commelinaceae	Murdannia	Murdannia simplex	hygrophytes
Commelinaceae	Murdannia	Murdannia triquetra	hygrophytes
Crassulaceae	Phedimus	Phedimus odontophyllus	hygrophytes
Crassulaceae	Rhodiola	Rhodiola sherriffii	hygrophytes
Crassulaceae	Rhodiola	Rhodiola tibetica	hygrophytes
Crassulaceae	Rhodiola	Rhodiola tangutica	hygrophytes
Crassulaceae	Rhodiola	Rhodiola heterodonta	hygrophytes
Crassulaceae	Rhodiola	Rhodiola alterna	hygrophytes
Crassulaceae	Rhodiola	Rhodiola himalensis	hygrophytes
Crassulaceae	Sedum	Sedum fedtschenkoi	hygrophytes
Crassulaceae	Sedum	Sedum obtrullatum	hygrophytes
Crassulaceae	Sedum	Sedum tsinghaicum	hygrophytes
Crassulaceae	Sedum	Sedum triactina	hygrophytes
Crassulaceae	Sedum	Sedum obtusipetalum	hygrophytes
Crassulaceae	Sedum	Sedum chauveaudii	hygrophytes
Crassulaceae	Sedum	Sedum quadrifidum	hygrophytes
Cucurbitaceae	Actinostemma	Actinostemma tenerum	hygrophytes
Cyperaceae	Blysmus	Blysmus compressus	hygrophytes
Cyperaceae	Blysmus	Blysmus rufus	hygrophytes
Cyperaceae	Blysmus	Blysmus sinocompressus	hygrophytes
Cyperaceae	Bolboschoenus	Bolboschoenus planiculmis	hygrophytes
Cyperaceae	Bulbostylis	Bulbostylis densa	hygrophytes
Cyperaceae	Carex	Carex alta	hygrophytes
Cyperaceae	Carex	Carex satakeana	hygrophytes
Cyperaceae	Carex	Carex montis-everesti	hygrophytes
Cyperaceae	Carex	Carex agglomerata	hygrophytes
Cyperaceae	Carex	Carex thibetica	hygrophytes
Cyperaceae	Carex	Carex drepanorhyncha	hygrophytes
Cyperaceae	Carex	Carex brunnea	hygrophytes
Cyperaceae	Carex	Carex dielsiana	hygrophytes
Cyperaceae	Carex	Carex aridula	hygrophytes
Cyperaceae	Carex	Carex remotiuscula	hygrophytes
Cyperaceae	Carex	Carex ovatispiculata	hygrophytes
Cyperaceae	Carex	Carex amgunensis	hygrophytes
Cyperaceae	Carex	Carex przewalskii	hygrophytes
Cyperaceae	Carex	Carex hancockiana	hygrophytes
Cyperaceae	Carex	Carex capillaris	hygrophytes
Cyperaceae	Carex	Carex ivanoviae	hygrophytes
Cyperaceae	Carex	Carex doniana	hygrophytes
Cyperaceae	Carex	Carex leiorhyncha	hygrophytes
Cyperaceae	Carex	Carex earistata	hygrophytes
Cyperaceae	Carex	Carex japonica	hygrophytes
Cyperaceae	Carex	Carex pruinosa	hygrophytes
Cyperaceae	Carex	Carex nubigena	hygrophytes
Cyperaceae	Carex	Carex cylindrostachys	hygrophytes
Cyperaceae	Carex	Carex longispiculata	hygrophytes
Cyperaceae	Carex	Carex yunlingensis	hygrophytes
Cyperaceae	Carex	Carex yunnanensis	hygrophytes
Cyperaceae	Carex	Carex moorcroftii	hygrophytes
Cyperaceae	Carex	Carex neurocarpa	hygrophytes
Cyperaceae	Carex	Carex pseudofoetida	hygrophytes
Cyperaceae	Carex	Carex chlorostachys	hygrophytes
Cyperaceae	Carex	Carex alba	hygrophytes
Cyperaceae	Carex	Carex longipes	hygrophytes
Cyperaceae	Carex	Carex makuensis	hygrophytes
Cyperaceae	Carex	Carex microglochin	hygrophytes
Cyperaceae	Carex	Carex dimorpholepis	hygrophytes
Cyperaceae	Carex	Carex hongyuanensis	hygrophytes
Cyperaceae	Carex	Carex karlongensis	hygrophytes
Cyperaceae	Carex	Carex lancisquamata	hygrophytes
Cyperaceae	Carex	Carex maubertiana	hygrophytes
Cyperaceae	Carex	Carex thomsonii	hygrophytes
Cyperaceae	Carex	Carex subfilicinoides	hygrophytes
Cyperaceae	Carex	Carex capillacea	hygrophytes
Cyperaceae	Carex	Carex tangulashanensis	hygrophytes
Cyperaceae	Carex	Carex fargesii	hygrophytes
Cyperaceae	Carex	Carex vulpina	hygrophytes
Cyperaceae	Carex	Carex gonggaensis	hygrophytes
Cyperaceae	Carex	Carex scabrirostris	hygrophytes
Cyperaceae	Carex	Carex insignis	hygrophytes
Cyperaceae	Carex	Carex henryi	hygrophytes
Cyperaceae	Carex	Carex muliensis	hygrophytes
Cyperaceae	Carex	Carex setigera	hygrophytes
Cyperaceae	Carex	Carex dolichostachya	hygrophytes
Cyperaceae	Carex	Carex speciosa	hygrophytes
Cyperaceae	Carex	Carex haematostoma	hygrophytes
Cyperaceae	Carex	Carex breviculmis	hygrophytes
Cyperaceae	Carex	Carex baccans	hygrophytes
Cyperaceae	Carex	Carex rubrobrunnea	hygrophytes
Cyperaceae	Carex	Carex kansuensis	hygrophytes
Cyperaceae	Carex	Carex cruciata	hygrophytes
Cyperaceae	Carex	Carex phacota	hygrophytes
Cyperaceae	Carex	Carex gibba	hygrophytes
Cyperaceae	Carex	Carex teinogyna	hygrophytes
Cyperaceae	Carex	Carex laeta	hygrophytes
Cyperaceae	Carex	Carex shandanica	hygrophytes
Cyperaceae	Carex	Carex fluviatilis	hygrophytes
Cyperaceae	Carex	Carex lehmannii	hygrophytes
Cyperaceae	Carex	Carex gentilis	hygrophytes
Cyperaceae	Carex	Carex finitima	hygrophytes
Cyperaceae	Carex	Carex melinacra	hygrophytes
Cyperaceae	Carex	Carex ischnostachya	hygrophytes
Cyperaceae	Carex	Carex caespititia	hygrophytes
Cyperaceae	Carex	Carex ensifolia	hygrophytes
Cyperaceae	Carex	Carex duriuscula	hygrophytes
Cyperaceae	Carex	Carex filicina	hygrophytes
Cyperaceae	Carex	Carex delavayi	hygrophytes
Cyperaceae	Carex	Carex lanceolata	hygrophytes
Cyperaceae	Carex	Carex inanis	hygrophytes
Cyperaceae	Carex	Carex ligulata	hygrophytes
Cyperaceae	Carex	Carex orbicularis	hygrophytes
Cyperaceae	Carex	Carex wui	hygrophytes
Cyperaceae	Carex	Carex cardiolepis	hygrophytes
Cyperaceae	Carex	Carex parva	hygrophytes
Cyperaceae	Carex	Carex enervis	hygrophytes
Cyperaceae	Carex	Carex stipitiutriculata	hygrophytes
Cyperaceae	Carex	Carex rara	hygrophytes
Cyperaceae	Carex	Carex arcatica	hygrophytes
Cyperaceae	Carex	Carex pamirensis	hygrophytes
Cyperaceae	Carex	Carex maquensis	hygrophytes
Cyperaceae	Carex	Carex coriophora	hygrophytes
Cyperaceae	Carex	Carex obscuriceps	hygrophytes
Cyperaceae	Carex	Carex curaica	hygrophytes
Cyperaceae	Carex	Carex sagaensis	hygrophytes
Cyperaceae	Carex	Carex forrestii	hygrophytes
Cyperaceae	Carex	Carex olivacea	hygrophytes
Cyperaceae	Carex	Carex meyeriana	hygrophytes
Cyperaceae	Carex	Carex rochebrunii	hygrophytes
Cyperaceae	Carex	Carex cespitosa	hygrophytes
Cyperaceae	Carex	Carex obscura	hygrophytes
Cyperaceae	Carex	Carex atrata	hygrophytes
Cyperaceae	Carex	Carex atrofusca	hygrophytes
Cyperaceae	Cladium	Cladium mariscus	hygrophytes
Cyperaceae	Cyperus	Cyperus compressus	hygrophytes
Cyperaceae	Cyperus	Cyperus exaltatus	hygrophytes
Cyperaceae	Cyperus	Cyperus duclouxii	hygrophytes
Cyperaceae	Cyperus	Cyperus amuricus	hygrophytes
Cyperaceae	Cyperus	Cyperus nigrofuscus	hygrophytes
Cyperaceae	Cyperus	Cyperus cyperoides	hygrophytes
Cyperaceae	Cyperus	Cyperus iria	hygrophytes
Cyperaceae	Cyperus	Cyperus microiria	hygrophytes
Cyperaceae	Cyperus	Cyperus pilosus	hygrophytes
Cyperaceae	Cyperus	Cyperus squarrosus	hygrophytes
Cyperaceae	Cyperus	Cyperus cuspidatus	hygrophytes
Cyperaceae	Cyperus	Cyperus fuscus	hygrophytes
Cyperaceae	Cyperus	Cyperus pannonicus	hygrophytes
Cyperaceae	Cyperus	Cyperus serotinus	hygrophytes
Cyperaceae	Cyperus	Cyperus difformis	hygrophytes
Cyperaceae	Eleocharis	Eleocharis quinqueflora	hygrophytes
Cyperaceae	Eleocharis	Eleocharis yokoscensis	hygrophytes
Cyperaceae	Eleocharis	Eleocharis uniglumis	hygrophytes
Cyperaceae	Eleocharis	Eleocharis yunnanensis	hygrophytes
Cyperaceae	Eleocharis	Eleocharis palustris	hygrophytes
Cyperaceae	Eleocharis	Eleocharis fennica	hygrophytes
Cyperaceae	Eleocharis	Eleocharis ovata	emergent
Cyperaceae	Eleocharis	Eleocharis erhaiensis	hygrophytes
Cyperaceae	Eleocharis	Eleocharis qinghaiensis	emergent
Cyperaceae	Eleocharis	Eleocharis penchaoi	emergent
Cyperaceae	Eleocharis	Eleocharis valleculosa	emergent
Cyperaceae	Eriophorum	Eriophorum gracile	hygrophytes
Cyperaceae	Fimbristylis	Fimbristylis stolonifera	hygrophytes
Cyperaceae	Fimbristylis	Fimbristylis ovata	hygrophytes
Cyperaceae	Fimbristylis	Fimbristylis quinquangularis	hygrophytes
Cyperaceae	Fimbristylis	Fimbristylis dichotoma	hygrophytes
Cyperaceae	Fimbristylis	Fimbristylis complanata	hygrophytes
Cyperaceae	Fimbristylis	Fimbristylis nigrobrunnea	hygrophytes
Cyperaceae	Fimbristylis	Fimbristylis henryi	hygrophytes
Cyperaceae	Fimbristylis	Fimbristylis littoralis	hygrophytes
Cyperaceae	Fimbristylis	Fimbristylis bisumbellata	hygrophytes
Cyperaceae	Fimbristylis	Fimbristylis aestivalis	hygrophytes
Cyperaceae	Isolepis	Isolepis setacea	hygrophytes
Cyperaceae	Kobresia	Kobresia uncinioides	hygrophytes
Cyperaceae	Kobresia	Kobresia royleana	hygrophytes
Cyperaceae	Kobresia	Kobresia laxa	hygrophytes
Cyperaceae	Kobresia	Kobresia capillifolia	hygrophytes
Cyperaceae	Kobresia	Kobresia kansuensis	hygrophytes
Cyperaceae	Kobresia	Kobresia duthiei	hygrophytes
Cyperaceae	Kobresia	Kobresia pygmaea	hygrophytes
Cyperaceae	Kobresia	Kobresia hohxilensis	hygrophytes
Cyperaceae	Kobresia	Kobresia fragilis	hygrophytes
Cyperaceae	Kobresia	Kobresia vidua	hygrophytes
Cyperaceae	Kobresia	Kobresia graminifolia	hygrophytes
Cyperaceae	Kobresia	Kobresia robusta	hygrophytes
Cyperaceae	Kobresia	Kobresia filicina	hygrophytes
Cyperaceae	Kobresia	Kobresia tunicata	hygrophytes
Cyperaceae	Kobresia	Kobresia loliacea	hygrophytes
Cyperaceae	Kobresia	Kobresia myosuroides	hygrophytes
Cyperaceae	Kobresia	Kobresia cuneata	hygrophytes
Cyperaceae	Kobresia	Kobresia filifolia	hygrophytes
Cyperaceae	Kobresia	Kobresia macrantha	hygrophytes
Cyperaceae	Kobresia	Kobresia setschwanensis	hygrophytes
Cyperaceae	Kobresia	Kobresia littledalei	hygrophytes
Cyperaceae	Kobresia	Kobresia tibetica	hygrophytes
Cyperaceae	Kobresia	Kobresia pusilla	hygrophytes
Cyperaceae	Kobresia	Kobresia schoenoides	hygrophytes
Cyperaceae	Kyllinga	Kyllinga brevifolia	hygrophytes
Cyperaceae	Kyllinga	Kyllinga squamulata	hygrophytes
Cyperaceae	Lipocarpha	Lipocarpha chinensis	hygrophytes
Cyperaceae	Lipocarpha	Lipocarpha microcephala	hygrophytes
Cyperaceae	Pycreus	Pycreus lijiangensis	hygrophytes
Cyperaceae	Pycreus	Pycreus sanguinolentus	hygrophytes
Cyperaceae	Pycreus	Pycreus flavidus	hygrophytes
Cyperaceae	Pycreus	Pycreus unioloides	hygrophytes
Cyperaceae	Pycreus	Pycreus delavayi	hygrophytes
Cyperaceae	Schoenoplectiella	Schoenoplectiella juncoides	emergent
Cyperaceae	Schoenoplectiella	Schoenoplectiella mucronata	emergent
Cyperaceae	Schoenoplectus	Schoenoplectus subulatus	hygrophytes
Cyperaceae	Schoenoplectus	Schoenoplectus tabernaemontani	emergent
Cyperaceae	Schoenoplectus	Schoenoplectus triqueter	emergent
Cyperaceae	Scirpus	Scirpus lushanensis	hygrophytes
Cyperaceae	Scirpus	Scirpus rosthornii	hygrophytes
Cyperaceae	Scirpus	Scirpus wichurae	hygrophytes
Cyperaceae	Scirpus	Scirpus orientalis	hygrophytes
Cyperaceae	Scleria	Scleria terrestris	hygrophytes
Cyperaceae	Scleria	Scleria biflora	hygrophytes
Cyperaceae	Scleria	Scleria parvula	hygrophytes
Cyperaceae	Scleria	Scleria hookeriana	hygrophytes
Cyperaceae	Trichophorum	Trichophorum pumilum	hygrophytes
Cyperaceae	Trichophorum	Trichophorum distigmaticum	hygrophytes
Dioscoreaceae	Tacca	Tacca chantrieri	hygrophytes
Droseraceae	Drosera	Drosera peltata	hygrophytes
Elaeagnaceae	Hippophae	Hippophae neurocarpa	hygrophytes
Elaeagnaceae	Hippophae	Hippophae tibetana	hygrophytes
Ericaceae	Rhododendron	Rhododendron capitatum	hygrophytes
Ericaceae	Rhododendron	Rhododendron tubiforme	hygrophytes
Ericaceae	Rhododendron	Rhododendron primuliflorum	hygrophytes
Ericaceae	Rhododendron	Rhododendron nitidulum	hygrophytes
Ericaceae	Rhododendron	Rhododendron xiguense	hygrophytes
Ericaceae	Rhododendron	Rhododendron viscidifolium	hygrophytes
Ericaceae	Rhododendron	Rhododendron galactinum	hygrophytes
Ericaceae	Rhododendron	Rhododendron hippophaeoides	hygrophytes
Ericaceae	Rhododendron	Rhododendron nivale	hygrophytes
Ericaceae	Rhododendron	Rhododendron chamaethomsonii	hygrophytes
Ericaceae	Rhododendron	Rhododendron websterianum	hygrophytes
Ericaceae	Rhododendron	Rhododendron temenium	hygrophytes
Ericaceae	Vaccinium	Vaccinium uliginosum	hygrophytes
Ericaceae	Vaccinium	Vaccinium vitis-idaea	hygrophytes
Eriocaulaceae	Eriocaulon	Eriocaulon henryanum	hygrophytes
Eriocaulaceae	Eriocaulon	Eriocaulon leianthum	hygrophytes
Eriocaulaceae	Eriocaulon	Eriocaulon sollyanum	hygrophytes
Eriocaulaceae	Eriocaulon	Eriocaulon alpestre	hygrophytes
Eriocaulaceae	Eriocaulon	Eriocaulon minusculum	hygrophytes
Eriocaulaceae	Eriocaulon	Eriocaulon kunmingense	hygrophytes
Eriocaulaceae	Eriocaulon	Eriocaulon nepalense	hygrophytes
Eriocaulaceae	Eriocaulon	Eriocaulon buergerianum	emergent
Eriocaulaceae	Eriocaulon	Eriocaulon setaceum	submerged
Euphorbiaceae	Excoecaria	Excoecaria acerifolia	hygrophytes
Euphorbiaceae	Homonoia	Homonoia riparia	hygrophytes
Fabaceae	Aeschynomene	Aeschynomene indica	hygrophytes
Fabaceae	Astragalus	Astragalus mahoschanicus	hygrophytes
Fabaceae	Astragalus	Astragalus leansanicus	hygrophytes
Fabaceae	Astragalus	Astragalus dahuricus	hygrophytes
Fabaceae	Astragalus	Astragalus yangtzeanus	hygrophytes
Fabaceae	Astragalus	Astragalus hoantchy	hygrophytes
Fabaceae	Astragalus	Astragalus souliei	hygrophytes
Fabaceae	Astragalus	Astragalus hotianensis	hygrophytes
Fabaceae	Astragalus	Astragalus chagyabensis	hygrophytes
Fabaceae	Astragalus	Astragalus longilobus	hygrophytes
Fabaceae	Astragalus	Astragalus rigidulus	hygrophytes
Fabaceae	Astragalus	Astragalus sulcatus	hygrophytes
Fabaceae	Astragalus	Astragalus laxmannii	hygrophytes
Fabaceae	Astragalus	Astragalus leucocephalus	hygrophytes
Fabaceae	Astragalus	Astragalus strictus	hygrophytes
Fabaceae	Astragalus	Astragalus kuschakewiczii	hygrophytes
Fabaceae	Astragalus	Astragalus nivalis	hygrophytes
Fabaceae	Astragalus	Astragalus nanjiangianus	hygrophytes
Fabaceae	Astragalus	Astragalus laspurensis	hygrophytes
Fabaceae	Astragalus	Astragalus lithophilus	hygrophytes
Fabaceae	Astragalus	Astragalus handelii	hygrophytes
Fabaceae	Astragalus	Astragalus bhotanensis	hygrophytes
Fabaceae	Astragalus	Astragalus tibetanus	hygrophytes
Fabaceae	Astragalus	Astragalus muliensis	hygrophytes
Fabaceae	Astragalus	Astragalus densiflorus	hygrophytes
Fabaceae	Astragalus	Astragalus minutidentatus	hygrophytes
Fabaceae	Astragalus	Astragalus changduensis	hygrophytes
Fabaceae	Astragalus	Astragalus webbianus	hygrophytes
Fabaceae	Astragalus	Astragalus arnoldii	hygrophytes
Fabaceae	Astragalus	Astragalus licentianus	hygrophytes
Fabaceae	Astragalus	Astragalus chilienshanensis	hygrophytes
Fabaceae	Crotalaria	Crotalaria prostrata	hygrophytes
Fabaceae	Crotalaria	Crotalaria sessiliflora	hygrophytes
Fabaceae	Crotalaria	Crotalaria ferruginea	hygrophytes
Fabaceae	Desmodium	Desmodium heterocarpon	hygrophytes
Fabaceae	Desmodium	Desmodium elegans	hygrophytes
Fabaceae	Glycine	Glycine soja	hygrophytes
Fabaceae	Hedysarum	Hedysarum tanguticum	hygrophytes
Fabaceae	Hedysarum	Hedysarum tibeticum	hygrophytes
Fabaceae	Hedysarum	Hedysarum alpinum	hygrophytes
Fabaceae	Kummerowia	Kummerowia striata	hygrophytes
Fabaceae	Lathyrus	Lathyrus dielsianus	hygrophytes
Fabaceae	Lathyrus	Lathyrus pratensis	hygrophytes
Fabaceae	Lathyrus	Lathyrus palustris	hygrophytes
Fabaceae	Lotus	Lotus corniculatus	hygrophytes
Fabaceae	Lotus	Lotus tenuis	hygrophytes
Fabaceae	Lotus	Lotus frondosus	hygrophytes
Fabaceae	Medicago	Medicago lupulina	hygrophytes
Fabaceae	Oxytropis	Oxytropis microphylla	hygrophytes
Fabaceae	Oxytropis	Oxytropis falcata	hygrophytes
Fabaceae	Oxytropis	Oxytropis kansuensis	hygrophytes
Fabaceae	Oxytropis	Oxytropis ochrocephala	hygrophytes
Fabaceae	Phyllolobium	Phyllolobium eutrichus	hygrophytes
Fabaceae	Phyllolobium	Phyllolobium turgidocarpum	hygrophytes
Fabaceae	Phyllolobium	Phyllolobium heydei	hygrophytes
Fabaceae	Thermopsis	Thermopsis alpina	hygrophytes
Fabaceae	Thermopsis	Thermopsis inflata	hygrophytes
Fabaceae	Vicia	Vicia cracca	hygrophytes
Fabaceae	Vicia	Vicia bungei	hygrophytes
Fabaceae	Vicia	Vicia unijuga	hygrophytes
Gentianaceae	Centaurium	Centaurium pulchellum	hygrophytes
Gentianaceae	Comastoma	Comastoma disepalum	hygrophytes
Gentianaceae	Comastoma	Comastoma pulmonarium	hygrophytes
Gentianaceae	Comastoma	Comastoma falcatum	hygrophytes
Gentianaceae	Comastoma	Comastoma polycladum	hygrophytes
Gentianaceae	Comastoma	Comastoma tenellum	hygrophytes
Gentianaceae	Comastoma	Comastoma pedunculatum	hygrophytes
Gentianaceae	Comastoma	Comastoma stellariifolium	hygrophytes
Gentianaceae	Gentiana	Gentiana algida	hygrophytes
Gentianaceae	Gentiana	Gentiana sutchuenensis	hygrophytes
Gentianaceae	Gentiana	Gentiana aquatica	hygrophytes
Gentianaceae	Gentiana	Gentiana straminea	hygrophytes
Gentianaceae	Gentiana	Gentiana yokusai	hygrophytes
Gentianaceae	Gentiana	Gentiana officinalis	hygrophytes
Gentianaceae	Gentiana	Gentiana tatsienensis	hygrophytes
Gentianaceae	Gentiana	Gentiana aperta	hygrophytes
Gentianaceae	Gentiana	Gentiana veitchiorum	hygrophytes
Gentianaceae	Gentiana	Gentiana siphonantha	hygrophytes
Gentianaceae	Gentiana	Gentiana picta	hygrophytes
Gentianaceae	Gentiana	Gentiana macrophylla	hygrophytes
Gentianaceae	Gentiana	Gentiana decumbens	hygrophytes
Gentianaceae	Gentiana	Gentiana panthaica	hygrophytes
Gentianaceae	Gentiana	Gentiana dahurica	hygrophytes
Gentianaceae	Gentiana	Gentiana riparia	hygrophytes
Gentianaceae	Gentiana	Gentiana piasezkii	hygrophytes
Gentianaceae	Gentiana	Gentiana crassuloides	hygrophytes
Gentianaceae	Gentiana	Gentiana decorata	hygrophytes
Gentianaceae	Gentiana	Gentiana flexicaulis	hygrophytes
Gentianaceae	Gentiana	Gentiana helophila	hygrophytes
Gentianaceae	Gentiana	Gentiana pudica	hygrophytes
Gentianaceae	Gentiana	Gentiana ninglangensis	hygrophytes
Gentianaceae	Gentiana	Gentiana syringea	hygrophytes
Gentianaceae	Gentiana	Gentiana ludingensis	hygrophytes
Gentianaceae	Gentiana	Gentiana crenulatotruncata	hygrophytes
Gentianaceae	Gentiana	Gentiana purdomii	hygrophytes
Gentianaceae	Gentiana	Gentiana stylophora	hygrophytes
Gentianaceae	Gentiana	Gentiana qiujiangensis	hygrophytes
Gentianaceae	Gentiana	Gentiana tricolor	hygrophytes
Gentianaceae	Gentiana	Gentiana leucomelaena	hygrophytes
Gentianaceae	Gentiana	Gentiana choanantha	hygrophytes
Gentianaceae	Gentiana	Gentiana nubigena	hygrophytes
Gentianaceae	Gentiana	Gentiana aristata	hygrophytes
Gentianaceae	Gentiana	Gentiana heleonastes	hygrophytes
Gentianaceae	Gentiana	Gentiana pedicellata	hygrophytes
Gentianaceae	Gentiana	Gentiana exigua	hygrophytes
Gentianaceae	Gentiana	Gentiana stipitata	hygrophytes
Gentianaceae	Gentiana	Gentiana grumii	hygrophytes
Gentianaceae	Gentiana	Gentiana clarkei	hygrophytes
Gentianaceae	Gentiana	Gentiana mairei	hygrophytes
Gentianaceae	Gentiana	Gentiana grata	hygrophytes
Gentianaceae	Gentiana	Gentiana amplicrater	hygrophytes
Gentianaceae	Gentiana	Gentiana pseudoaquatica	hygrophytes
Gentianaceae	Gentiana	Gentiana asparagoides	hygrophytes
Gentianaceae	Gentianella	Gentianella turkestanorum	hygrophytes
Gentianaceae	Gentianopsis	Gentianopsis barbata	hygrophytes
Gentianaceae	Gentianopsis	Gentianopsis grandis	hygrophytes
Gentianaceae	Gentianopsis	Gentianopsis paludosa	hygrophytes
Gentianaceae	Halenia	Halenia elliptica	hygrophytes
Gentianaceae	Lomatogoniopsis	Lomatogoniopsis galeiformis	hygrophytes
Gentianaceae	Lomatogonium	Lomatogonium longifolium	hygrophytes
Gentianaceae	Lomatogonium	Lomatogonium carinthiacum	hygrophytes
Gentianaceae	Lomatogonium	Lomatogonium macranthum	hygrophytes
Gentianaceae	Lomatogonium	Lomatogonium brachyantherum	hygrophytes
Gentianaceae	Lomatogonium	Lomatogonium rotatum	hygrophytes
Gentianaceae	Lomatogonium	Lomatogonium gamosepalum	hygrophytes
Gentianaceae	Lomatogonium	Lomatogonium forrestii	hygrophytes
Gentianaceae	Swertia	Swertia nervosa	hygrophytes
Gentianaceae	Swertia	Swertia franchetiana	hygrophytes
Gentianaceae	Swertia	Swertia davidii	hygrophytes
Gentianaceae	Swertia	Swertia cincta	hygrophytes
Gentianaceae	Swertia	Swertia dichotoma	hygrophytes
Gentianaceae	Swertia	Swertia erythrosticta	hygrophytes
Gentianaceae	Swertia	Swertia macrosperma	hygrophytes
Gentianaceae	Swertia	Swertia diluta	hygrophytes
Gentianaceae	Swertia	Swertia mussotii	hygrophytes
Gentianaceae	Swertia	Swertia tetraptera	hygrophytes
Gentianaceae	Swertia	Swertia bimaculata	hygrophytes
Gentianaceae	Swertia	Swertia kouitchensis	hygrophytes
Gentianaceae	Swertia	Swertia tibetica	hygrophytes
Gentianaceae	Swertia	Swertia graciliflora	hygrophytes
Gentianaceae	Swertia	Swertia bifolia	hygrophytes
Gentianaceae	Swertia	Swertia ciliata	hygrophytes
Gentianaceae	Swertia	Swertia punicea	hygrophytes
Gentianaceae	Swertia	Swertia hispidicalyx	hygrophytes
Gentianaceae	Swertia	Swertia przewalskii	hygrophytes
Gentianaceae	Swertia	Swertia wardii	hygrophytes
Gentianaceae	Swertia	Swertia wolfgangiana	hygrophytes
Gesneriaceae	Henckelia	Henckelia pumila	hygrophytes
Gesneriaceae	Henckelia	Henckelia forrestii	hygrophytes
Gesneriaceae	Lysionotus	Lysionotus serratus	hygrophytes
Haloragaceae	Gonocarpus	Gonocarpus micranthus	hygrophytes
Haloragaceae	Myriophyllum	Myriophyllum verticillatum	submerged
Haloragaceae	Myriophyllum	Myriophyllum spicatum	submerged
Hydrocharitaceae	Blyxa	Blyxa echinosperma	submerged
Hydrocharitaceae	Blyxa	Blyxa japonica	submerged
Hydrocharitaceae	Hydrilla	Hydrilla verticillata	submerged
Hydrocharitaceae	Najas	Najas minor	submerged
Hydrocharitaceae	Najas	Najas marina	submerged
Hydrocharitaceae	Ottelia	Ottelia acuminata	submerged
Hydrocharitaceae	Vallisneria	Vallisneria natans	submerged
Hypericaceae	Hypericum	Hypericum elodeoides	hygrophytes
Hypericaceae	Hypericum	Hypericum japonicum	hygrophytes
Hypericaceae	Hypericum	Hypericum perforatum	hygrophytes
Hypericaceae	Hypericum	Hypericum wightianum	hygrophytes
Hypericaceae	Hypericum	Hypericum reptans	hygrophytes
Hypericaceae	Hypericum	Hypericum monanthemum	hygrophytes
Hypericaceae	Hypericum	Hypericum lagarocladum	hygrophytes
Hypericaceae	Hypericum	Hypericum acmosepalum	hygrophytes
Hypericaceae	Hypericum	Hypericum beanii	hygrophytes
Hypericaceae	Hypericum	Hypericum ascyron	hygrophytes
Hypericaceae	Hypericum	Hypericum gramineum	hygrophytes
Hypericaceae	Triadenum	Triadenum breviflorum	hygrophytes
Hypoxidaceae	Molineria	Molineria capitulata	hygrophytes
Iridaceae	Iris	Iris wattii	hygrophytes
Iridaceae	Iris	Iris chrysographes	hygrophytes
Iridaceae	Iris	Iris milesii	hygrophytes
Iridaceae	Iris	Iris confusa	hygrophytes
Iridaceae	Iris	Iris bulleyana	hygrophytes
Iridaceae	Iris	Iris subdichotoma	hygrophytes
Iridaceae	Iris	Iris forrestii	hygrophytes
Iridaceae	Iris	Iris wilsonii	hygrophytes
Iridaceae	Iris	Iris halophila	hygrophytes
Iridaceae	Iris	Iris farreri	hygrophytes
Iridaceae	Iris	Iris clarkei	hygrophytes
Iridaceae	Iris	Iris delavayi	hygrophytes
Iridaceae	Iris	Iris tectorum	hygrophytes
Iridaceae	Iris	Iris japonica	hygrophytes
Iridaceae	Iris	Iris laevigata	hygrophytes
Juncaceae	Juncus	Juncus giganteus	hygrophytes
Juncaceae	Juncus	Juncus concinnus	hygrophytes
Juncaceae	Juncus	Juncus sphacelatus	hygrophytes
Juncaceae	Juncus	Juncus potaninii	hygrophytes
Juncaceae	Juncus	Juncus triglumis	hygrophytes
Juncaceae	Juncus	Juncus modicus	hygrophytes
Juncaceae	Juncus	Juncus minimus	hygrophytes
Juncaceae	Juncus	Juncus alatus	hygrophytes
Juncaceae	Juncus	Juncus diastrophanthus	hygrophytes
Juncaceae	Juncus	Juncus amplifolius	hygrophytes
Juncaceae	Juncus	Juncus allioides	hygrophytes
Juncaceae	Juncus	Juncus leucomelas	hygrophytes
Juncaceae	Juncus	Juncus grisebachii	hygrophytes
Juncaceae	Juncus	Juncus gracilicaulis	hygrophytes
Juncaceae	Juncus	Juncus tenuis	hygrophytes
Juncaceae	Juncus	Juncus clarkei	hygrophytes
Juncaceae	Juncus	Juncus himalensis	hygrophytes
Juncaceae	Juncus	Juncus nepalicus	hygrophytes
Juncaceae	Juncus	Juncus przewalskii	hygrophytes
Juncaceae	Juncus	Juncus articulatus	hygrophytes
Juncaceae	Juncus	Juncus prismatocarpus	hygrophytes
Juncaceae	Juncus	Juncus leptospermus	hygrophytes
Juncaceae	Juncus	Juncus sikkimensis	hygrophytes
Juncaceae	Juncus	Juncus ranarius	hygrophytes
Juncaceae	Juncus	Juncus rohtangensis	hygrophytes
Juncaceae	Juncus	Juncus libanoticus	hygrophytes
Juncaceae	Juncus	Juncus setchuensis	hygrophytes
Juncaceae	Juncus	Juncus leucanthus	hygrophytes
Juncaceae	Juncus	Juncus heptopotamicus	hygrophytes
Juncaceae	Juncus	Juncus wallichianus	hygrophytes
Juncaceae	Juncus	Juncus castaneus	hygrophytes
Juncaceae	Juncus	Juncus inflexus	hygrophytes
Juncaceae	Juncus	Juncus bufonius	hygrophytes
Juncaceae	Juncus	Juncus compressus	hygrophytes
Juncaceae	Juncus	Juncus thomsonii	hygrophytes
Juncaceae	Juncus	Juncus effusus	emergent
Juncaceae	Luzula	Luzula effusa	hygrophytes
Juncaceae	Luzula	Luzula multiflora	hygrophytes
Juncaceae	Luzula	Luzula plumosa	hygrophytes
Juncaginaceae	Triglochin	Triglochin maritima	hygrophytes
Juncaginaceae	Triglochin	Triglochin palustris	hygrophytes
Lamiaceae	Ajuga	Ajuga nipponensis	hygrophytes
Lamiaceae	Ajuga	Ajuga forrestii	hygrophytes
Lamiaceae	Ajuga	Ajuga ciliata	hygrophytes
Lamiaceae	Amethystea	Amethystea caerulea	hygrophytes
Lamiaceae	Clinopodium	Clinopodium gracile	hygrophytes
Lamiaceae	Clinopodium	Clinopodium repens	hygrophytes
Lamiaceae	Elsholtzia	Elsholtzia densa	hygrophytes
Lamiaceae	Elsholtzia	Elsholtzia luteola	hygrophytes
Lamiaceae	Elsholtzia	Elsholtzia pilosa	hygrophytes
Lamiaceae	Glechoma	Glechoma longituba	hygrophytes
Lamiaceae	Lamium	Lamium amplexicaule	hygrophytes
Lamiaceae	Lycopus	Lycopus cavaleriei	hygrophytes
Lamiaceae	Lycopus	Lycopus europaeus	hygrophytes
Lamiaceae	Lycopus	Lycopus lucidus	hygrophytes
Lamiaceae	Mentha	Mentha canadensis	hygrophytes
Lamiaceae	Mentha	Mentha asiatica	hygrophytes
Lamiaceae	Mosla	Mosla dianthera	hygrophytes
Lamiaceae	Phlomoides	Phlomoides atropurpurea	hygrophytes
Lamiaceae	Phlomoides	Phlomoides tibetica	hygrophytes
Lamiaceae	Phlomoides	Phlomoides tuberosa	hygrophytes
Lamiaceae	Phlomoides	Phlomoides dentosa	hygrophytes
Lamiaceae	Pogostemon	Pogostemon linearis	hygrophytes
Lamiaceae	Pogostemon	Pogostemon auricularius	hygrophytes
Lamiaceae	Prunella	Prunella vulgaris	hygrophytes
Lamiaceae	Salvia	Salvia plebeia	hygrophytes
Lamiaceae	Schnabelia	Schnabelia terniflora	hygrophytes
Lamiaceae	Scutellaria	Scutellaria barbata	hygrophytes
Lamiaceae	Scutellaria	Scutellaria yunnanensis	hygrophytes
Lamiaceae	Scutellaria	Scutellaria discolor	hygrophytes
Lamiaceae	Scutellaria	Scutellaria tenax	hygrophytes
Lamiaceae	Stachys	Stachys oblongifolia	hygrophytes
Lamiaceae	Stachys	Stachys kouyangensis	hygrophytes
Lamiaceae	Stachys	Stachys affinis	hygrophytes
Lamiaceae	Teucrium	Teucrium viscidum	hygrophytes
Lamiaceae	Teucrium	Teucrium pilosum	hygrophytes
Lauraceae	Phoebe	Phoebe hunanensis	hygrophytes
Lentibulariaceae	Pinguicula	Pinguicula alpina	hygrophytes
Lentibulariaceae	Utricularia	Utricularia striatula	hygrophytes
Lentibulariaceae	Utricularia	Utricularia salwinensis	hygrophytes
Lentibulariaceae	Utricularia	Utricularia scandens	hygrophytes
Lentibulariaceae	Utricularia	Utricularia australis	submerged
Lentibulariaceae	Utricularia	Utricularia minor	submerged
Lentibulariaceae	Utricularia	Utricularia vulgaris	submerged
Lentibulariaceae	Utricularia	Utricularia gibba	submerged
Lentibulariaceae	Utricularia	Utricularia intermedia	submerged
Lentibulariaceae	Utricularia	Utricularia aurea	submerged
Liliaceae	Fritillaria	Fritillaria davidii	hygrophytes
Liliaceae	Fritillaria	Fritillaria sichuanica	hygrophytes
Liliaceae	Fritillaria	Fritillaria cirrhosa	hygrophytes
Linderniaceae	Lindernia	Lindernia ciliata	hygrophytes
Linderniaceae	Lindernia	Lindernia crustacea	hygrophytes
Linderniaceae	Lindernia	Lindernia micrantha	hygrophytes
Linderniaceae	Lindernia	Lindernia nummulariifolia	hygrophytes
Linderniaceae	Lindernia	Lindernia hyssopoides	hygrophytes
Linderniaceae	Lindernia	Lindernia antipoda	hygrophytes
Linderniaceae	Lindernia	Lindernia anagallis	hygrophytes
Linderniaceae	Lindernia	Lindernia procumbens	hygrophytes
Linderniaceae	Lindernia	Lindernia pusilla	hygrophytes
Linderniaceae	Torenia	Torenia violacea	hygrophytes
Lythraceae	Ammannia	Ammannia baccifera	hygrophytes
Lythraceae	Ammannia	Ammannia auriculata	hygrophytes
Lythraceae	Lythrum	Lythrum salicaria	hygrophytes
Lythraceae	Rotala	Rotala indica	hygrophytes
Lythraceae	Rotala	Rotala rotundifolia	hygrophytes
Lythraceae	Trapa	Trapa incisa	floating_leaved
Melastomataceae	Sarcopyramis	Sarcopyramis napalensis	hygrophytes
Menyanthaceae	Menyanthes	Menyanthes trifoliata	emergent
Menyanthaceae	Nymphoides	Nymphoides indica	floating_leaved
Menyanthaceae	Nymphoides	Nymphoides peltata	floating_leaved
Musaceae	Musa	Musa rubra	hygrophytes
Nartheciaceae	Aletris	Aletris laxiflora	hygrophytes
Nartheciaceae	Aletris	Aletris pauciflora	hygrophytes
Nartheciaceae	Aletris	Aletris alpestris	hygrophytes
Nartheciaceae	Aletris	Aletris stenoloba	hygrophytes
Nartheciaceae	Aletris	Aletris gracilis	hygrophytes
Nymphaeaceae	Nymphaea	Nymphaea tetragona	floating_leaved
Onagraceae	Circaea	Circaea repens	hygrophytes
Onagraceae	Circaea	Circaea alpina	hygrophytes
Onagraceae	Epilobium	Epilobium sinense	hygrophytes
Onagraceae	Epilobium	Epilobium amurense	hygrophytes
Onagraceae	Epilobium	Epilobium parviflorum	hygrophytes
Onagraceae	Epilobium	Epilobium minutiflorum	hygrophytes
Onagraceae	Epilobium	Epilobium kingdonii	hygrophytes
Onagraceae	Epilobium	Epilobium royleanum	hygrophytes
Onagraceae	Epilobium	Epilobium sikkimense	hygrophytes
Onagraceae	Epilobium	Epilobium wallichianum	hygrophytes
Onagraceae	Epilobium	Epilobium platystigmatosum	hygrophytes
Onagraceae	Epilobium	Epilobium williamsii	hygrophytes
Onagraceae	Epilobium	Epilobium pannosum	hygrophytes
Onagraceae	Epilobium	Epilobium cylindricum	hygrophytes
Onagraceae	Epilobium	Epilobium pyrricholophum	hygrophytes
Onagraceae	Epilobium	Epilobium subcoriaceum	hygrophytes
Onagraceae	Epilobium	Epilobium blinii	hygrophytes
Onagraceae	Epilobium	Epilobium kermodei	hygrophytes
Onagraceae	Epilobium	Epilobium hirsutum	hygrophytes
Onagraceae	Epilobium	Epilobium angustifolium	hygrophytes
Onagraceae	Epilobium	Epilobium palustre	hygrophytes
Onagraceae	Epilobium	Epilobium brevifolium	hygrophytes
Onagraceae	Ludwigia	Ludwigia octovalvis	hygrophytes
Onagraceae	Ludwigia	Ludwigia prostrata	hygrophytes
Onagraceae	Ludwigia	Ludwigia × taiwanensis	floating
Onagraceae	Ludwigia	Ludwigia adscendens	floating
Orchidaceae	Amitostigma	Amitostigma trifurcatum	hygrophytes
Orchidaceae	Amitostigma	Amitostigma basifoliatum	hygrophytes
Orchidaceae	Amitostigma	Amitostigma monanthum	hygrophytes
Orchidaceae	Amitostigma	Amitostigma gracile	hygrophytes
Orchidaceae	Calanthe	Calanthe davidii	hygrophytes
Orchidaceae	Cephalanthera	Cephalanthera longifolia	hygrophytes
Orchidaceae	Cremastra	Cremastra appendiculata	hygrophytes
Orchidaceae	Dactylorhiza	Dactylorhiza umbrosa	hygrophytes
Orchidaceae	Epipactis	Epipactis helleborine	hygrophytes
Orchidaceae	Epipactis	Epipactis humilior	hygrophytes
Orchidaceae	Frigidorchis	Frigidorchis humidicola	hygrophytes
Orchidaceae	Goodyera	Goodyera foliosa	hygrophytes
Orchidaceae	Gymnadenia	Gymnadenia conopsea	hygrophytes
Orchidaceae	Gymnadenia	Gymnadenia orchidis	hygrophytes
Orchidaceae	Habenaria	Habenaria dentata	hygrophytes
Orchidaceae	Herminium	Herminium monorchis	hygrophytes
Orchidaceae	Liparis	Liparis petiolata	hygrophytes
Orchidaceae	Peristylus	Peristylus forceps	hygrophytes
Orchidaceae	Peristylus	Peristylus elisabethae	hygrophytes
Orchidaceae	Peristylus	Peristylus tentaculatus	hygrophytes
Orchidaceae	Phaius	Phaius tankervilleae	hygrophytes
Orchidaceae	Spiranthes	Spiranthes sinensis	hygrophytes
Orobanchaceae	Euphrasia	Euphrasia regelii	hygrophytes
Orobanchaceae	Lindenbergia	Lindenbergia muraria	hygrophytes
Orobanchaceae	Pedicularis	Pedicularis megalantha	hygrophytes
Orobanchaceae	Pedicularis	Pedicularis diffusa	hygrophytes
Orobanchaceae	Pedicularis	Pedicularis longipetiolata	hygrophytes
Orobanchaceae	Pedicularis	Pedicularis plicata	hygrophytes
Orobanchaceae	Pedicularis	Pedicularis muscoides	hygrophytes
Orobanchaceae	Pedicularis	Pedicularis elliotii	hygrophytes
Orobanchaceae	Pedicularis	Pedicularis densispica	hygrophytes
Orobanchaceae	Pedicularis	Pedicularis gyrorhyncha	hygrophytes
Orobanchaceae	Pedicularis	Pedicularis kialensis	hygrophytes
Orobanchaceae	Pedicularis	Pedicularis longiflora	hygrophytes
Orobanchaceae	Pedicularis	Pedicularis flexuosa	hygrophytes
Orobanchaceae	Pedicularis	Pedicularis rhinanthoides	hygrophytes
Orobanchaceae	Pedicularis	Pedicularis vialii	hygrophytes
Orobanchaceae	Pedicularis	Pedicularis longistipitata	hygrophytes
Orobanchaceae	Pedicularis	Pedicularis furfuracea	hygrophytes
Orobanchaceae	Pedicularis	Pedicularis resupinata	hygrophytes
Orobanchaceae	Pedicularis	Pedicularis rhynchotricha	hygrophytes
Orobanchaceae	Pedicularis	Pedicularis microchila	hygrophytes
Orobanchaceae	Pedicularis	Pedicularis przewalskii	hygrophytes
Orobanchaceae	Pedicularis	Pedicularis lasiophrys	hygrophytes
Orobanchaceae	Pedicularis	Pedicularis spicata	hygrophytes
Orobanchaceae	Pedicularis	Pedicularis oederi	hygrophytes
Orobanchaceae	Pedicularis	Pedicularis pseudomelampyriflora	hygrophytes
Orobanchaceae	Pedicularis	Pedicularis superba	hygrophytes
Orobanchaceae	Pedicularis	Pedicularis siphonantha	hygrophytes
Orobanchaceae	Pedicularis	Pedicularis roylei	hygrophytes
Orobanchaceae	Pedicularis	Pedicularis lyrata	hygrophytes
Orobanchaceae	Pedicularis	Pedicularis axillaris	hygrophytes
Orobanchaceae	Pedicularis	Pedicularis kansuensis	hygrophytes
Orobanchaceae	Pedicularis	Pedicularis verticillata	hygrophytes
Orobanchaceae	Pedicularis	Pedicularis dolichantha	hygrophytes
Orobanchaceae	Pedicularis	Pedicularis oliveriana	hygrophytes
Orobanchaceae	Pedicularis	Pedicularis reptans	hygrophytes
Orobanchaceae	Pedicularis	Pedicularis cheilanthifolia	hygrophytes
Orobanchaceae	Pedicularis	Pedicularis glabrescens	hygrophytes
Orobanchaceae	Pedicularis	Pedicularis oxycarpa	hygrophytes
Orobanchaceae	Pedicularis	Pedicularis szetschuanica	hygrophytes
Orobanchaceae	Pedicularis	Pedicularis gruina	hygrophytes
Orobanchaceae	Pedicularis	Pedicularis chinensis	hygrophytes
Orobanchaceae	Pedicularis	Pedicularis cranolopha	hygrophytes
Orobanchaceae	Pedicularis	Pedicularis pseudoingens	hygrophytes
Orobanchaceae	Pedicularis	Pedicularis habachanensis	hygrophytes
Orobanchaceae	Pedicularis	Pedicularis davidii	hygrophytes
Orobanchaceae	Pedicularis	Pedicularis vagans	hygrophytes
Orobanchaceae	Pedicularis	Pedicularis macrosiphon	hygrophytes
Orobanchaceae	Pedicularis	Pedicularis muscicola	hygrophytes
Orobanchaceae	Pedicularis	Pedicularis latirostris	hygrophytes
Orobanchaceae	Pedicularis	Pedicularis pseudocurvituba	hygrophytes
Orobanchaceae	Pedicularis	Pedicularis cryptantha	hygrophytes
Orobanchaceae	Pedicularis	Pedicularis globifera	hygrophytes
Orobanchaceae	Pedicularis	Pedicularis strobilacea	hygrophytes
Orobanchaceae	Pedicularis	Pedicularis pygmaea	hygrophytes
Orobanchaceae	Pedicularis	Pedicularis deqinensis	hygrophytes
Orobanchaceae	Pedicularis	Pedicularis variegata	hygrophytes
Orobanchaceae	Pedicularis	Pedicularis sphaerantha	hygrophytes
Orobanchaceae	Pedicularis	Pedicularis chenocephala	hygrophytes
Orobanchaceae	Pedicularis	Pedicularis aschistorrhyncha	hygrophytes
Orobanchaceae	Pedicularis	Pedicularis souliei	hygrophytes
Orobanchaceae	Pedicularis	Pedicularis yui	hygrophytes
Orobanchaceae	Pedicularis	Pedicularis anas	hygrophytes
Orobanchaceae	Pedicularis	Pedicularis pheulpinii	hygrophytes
Orobanchaceae	Pedicularis	Pedicularis pantlingii	hygrophytes
Oxalidaceae	Oxalis	Oxalis corniculata	hygrophytes
Oxalidaceae	Oxalis	Oxalis griffithii	hygrophytes
Papaveraceae	Corydalis	Corydalis gracillima	hygrophytes
Papaveraceae	Corydalis	Corydalis raddeana	hygrophytes
Papaveraceae	Corydalis	Corydalis ophiocarpa	hygrophytes
Papaveraceae	Corydalis	Corydalis giraldii	hygrophytes
Papaveraceae	Corydalis	Corydalis adunca	hygrophytes
Papaveraceae	Corydalis	Corydalis cavei	hygrophytes
Papaveraceae	Corydalis	Corydalis mucronata	hygrophytes
Papaveraceae	Corydalis	Corydalis iochanensis	hygrophytes
Papaveraceae	Corydalis	Corydalis ellipticarpa	hygrophytes
Papaveraceae	Corydalis	Corydalis bimaculata	hygrophytes
Papaveraceae	Corydalis	Corydalis zadoiensis	hygrophytes
Papaveraceae	Corydalis	Corydalis radicans	hygrophytes
Papaveraceae	Corydalis	Corydalis chrysosphaera	hygrophytes
Papaveraceae	Corydalis	Corydalis conspersa	hygrophytes
Papaveraceae	Corydalis	Corydalis hendersonii	hygrophytes
Papaveraceae	Corydalis	Corydalis auriculata	hygrophytes
Papaveraceae	Corydalis	Corydalis pingwuensis	hygrophytes
Papaveraceae	Corydalis	Corydalis ternatifolia	hygrophytes
Papaveraceae	Corydalis	Corydalis hamata	hygrophytes
Papaveraceae	Corydalis	Corydalis sheareri	hygrophytes
Papaveraceae	Corydalis	Corydalis longibracteata	hygrophytes
Papaveraceae	Corydalis	Corydalis quinquefoliolata	hygrophytes
Papaveraceae	Corydalis	Corydalis balansae	hygrophytes
Papaveraceae	Corydalis	Corydalis uvaria	hygrophytes
Papaveraceae	Corydalis	Corydalis pseudofilisecta	hygrophytes
Papaveraceae	Corydalis	Corydalis pinnata	hygrophytes
Papaveraceae	Corydalis	Corydalis temulifolia	hygrophytes
Papaveraceae	Corydalis	Corydalis wuzhengyiana	hygrophytes
Papaveraceae	Corydalis	Corydalis adoxifolia	hygrophytes
Papaveraceae	Corydalis	Corydalis elata	hygrophytes
Papaveraceae	Corydalis	Corydalis linstowiana	hygrophytes
Papaveraceae	Corydalis	Corydalis flexuosa	hygrophytes
Papaveraceae	Corydalis	Corydalis racemosa	hygrophytes
Papaveraceae	Corydalis	Corydalis rorida	hygrophytes
Papaveraceae	Corydalis	Corydalis edulis	hygrophytes
Papaveraceae	Corydalis	Corydalis balsamiflora	hygrophytes
Papaveraceae	Corydalis	Corydalis nigroapiculata	hygrophytes
Papaveraceae	Corydalis	Corydalis ludlowii	hygrophytes
Papaveraceae	Corydalis	Corydalis bulleyana	hygrophytes
Papaveraceae	Dactylicapnos	Dactylicapnos torulosa	hygrophytes
Papaveraceae	Dactylicapnos	Dactylicapnos scandens	hygrophytes
Papaveraceae	Eomecon	Eomecon chionantha	hygrophytes
Papaveraceae	Hylomecon	Hylomecon japonica	hygrophytes
Papaveraceae	Meconopsis	Meconopsis paniculata	hygrophytes
Papaveraceae	Meconopsis	Meconopsis pinnatifolia	hygrophytes
Papaveraceae	Meconopsis	Meconopsis chelidoniifolia	hygrophytes
Penthoraceae	Penthorum	Penthorum chinense	hygrophytes
Phrymaceae	Lancea	Lancea tibetica	hygrophytes
Phrymaceae	Mazus	Mazus lecomtei	hygrophytes
Phrymaceae	Mazus	Mazus pumilus	hygrophytes
Phrymaceae	Mazus	Mazus humilis	hygrophytes
Phrymaceae	Mazus	Mazus celsioides	hygrophytes
Phrymaceae	Microcarpaea	Microcarpaea minima	hygrophytes
Phrymaceae	Mimulus	Mimulus szechuanensis	hygrophytes
Phrymaceae	Mimulus	Mimulus bodinieri	hygrophytes
Phrymaceae	Mimulus	Mimulus bracteosus	hygrophytes
Phrymaceae	Mimulus	Mimulus tenellus	hygrophytes
Plantaginaceae	Callitriche	Callitriche palustris	floating_leaved
Plantaginaceae	Dopatrium	Dopatrium junceum	emergent
Plantaginaceae	Hippuris	Hippuris vulgaris	emergent
Plantaginaceae	Lagotis	Lagotis brachystachya	hygrophytes
Plantaginaceae	Limnophila	Limnophila sessiliflora	submerged
Plantaginaceae	Plantago	Plantago depressa	hygrophytes
Plantaginaceae	Plantago	Plantago asiatica	hygrophytes
Plantaginaceae	Plantago	Plantago major	hygrophytes
Plantaginaceae	Plantago	Plantago minuta	hygrophytes
Plantaginaceae	Pseudolysimachion	Pseudolysimachion linariifolium	hygrophytes
Plantaginaceae	Veronica	Veronica oxycarpa	hygrophytes
Plantaginaceae	Veronica	Veronica anagalloides	hygrophytes
Plantaginaceae	Veronica	Veronica chayuensis	hygrophytes
Plantaginaceae	Veronica	Veronica pusilla	hygrophytes
Plantaginaceae	Veronica	Veronica serpyllifolia	hygrophytes
Plantaginaceae	Veronica	Veronica javanica	hygrophytes
Plantaginaceae	Veronica	Veronica laxa	hygrophytes
Plantaginaceae	Veronica	Veronica undulata	hygrophytes
Plantaginaceae	Veronica	Veronica anagallis-aquatica	emergent
Plantaginaceae	Veronica	Veronica beccabunga	hygrophytes
Poaceae	× Agropogon	× Agropogon lutosus	hygrophytes
Poaceae	Agrostis	Agrostis gigantea	hygrophytes
Poaceae	Agrostis	Agrostis hookeriana	hygrophytes
Poaceae	Agrostis	Agrostis hugoniana	hygrophytes
Poaceae	Agrostis	Agrostis micrantha	hygrophytes
Poaceae	Agrostis	Agrostis clavata	hygrophytes
Poaceae	Agrostis	Agrostis vinealis	hygrophytes
Poaceae	Alopecurus	Alopecurus aequalis	hygrophytes
Poaceae	Alopecurus	Alopecurus arundinaceus	hygrophytes
Poaceae	Apluda	Apluda mutica	hygrophytes
Poaceae	Arthraxon	Arthraxon hispidus	hygrophytes
Poaceae	Arundinella	Arundinella hirta	hygrophytes
Poaceae	Beckmannia	Beckmannia syzigachne	emergent
Poaceae	Bromus	Bromus japonicus	hygrophytes
Poaceae	Calamagrostis	Calamagrostis epigeios	hygrophytes
Poaceae	Calamagrostis	Calamagrostis stricta	hygrophytes
Poaceae	Calamagrostis	Calamagrostis arundinacea	hygrophytes
Poaceae	Calamagrostis	Calamagrostis purpurea	hygrophytes
Poaceae	Calamagrostis	Calamagrostis effusiflora	hygrophytes
Poaceae	Calamagrostis	Calamagrostis pseudophragmites	hygrophytes
Poaceae	Catabrosa	Catabrosa aquatica	hygrophytes
Poaceae	Coix	Coix aquatica	hygrophytes
Poaceae	Deschampsia	Deschampsia cespitosa	hygrophytes
Poaceae	Deyeuxia	Deyeuxia zangxiensis	hygrophytes
Poaceae	Echinochloa	Echinochloa colona	hygrophytes
Poaceae	Echinochloa	Echinochloa glabrescens	hygrophytes
Poaceae	Echinochloa	Echinochloa crus-galli	hygrophytes
Poaceae	Echinochloa	Echinochloa oryzoides	hygrophytes
Poaceae	Elymus	Elymus nutans	hygrophytes
Poaceae	Elymus	Elymus pulanensis	hygrophytes
Poaceae	Elymus	Elymus burchan-buddae	hygrophytes
Poaceae	Eragrostis	Eragrostis japonica	hygrophytes
Poaceae	Festuca	Festuca forrestii	hygrophytes
Poaceae	Festuca	Festuca parvigluma	hygrophytes
Poaceae	Festuca	Festuca coelestis	hygrophytes
Poaceae	Festuca	Festuca japonica	hygrophytes
Poaceae	Festuca	Festuca tristis	hygrophytes
Poaceae	Festuca	Festuca nitidula	hygrophytes
Poaceae	Festuca	Festuca leptopogon	hygrophytes
Poaceae	Festuca	Festuca extremiorientalis	hygrophytes
Poaceae	Festuca	Festuca procera	hygrophytes
Poaceae	Glyceria	Glyceria tonglensis	hygrophytes
Poaceae	Glyceria	Glyceria arundinacea	hygrophytes
Poaceae	Glyceria	Glyceria maxima	emergent
Poaceae	Glyceria	Glyceria acutiflora	hygrophytes
Poaceae	Helictotrichon	Helictotrichon junghuhnii	hygrophytes
Poaceae	Helictotrichon	Helictotrichon schmidii	hygrophytes
Poaceae	Hemarthria	Hemarthria compressa	hygrophytes
Poaceae	Hemarthria	Hemarthria altissima	hygrophytes
Poaceae	Hierochloe	Hierochloe odorata	hygrophytes
Poaceae	Isachne	Isachne clarkei	hygrophytes
Poaceae	Isachne	Isachne globosa	hygrophytes
Poaceae	Isachne	Isachne albens	hygrophytes
Poaceae	Isachne	Isachne sikkimensis	hygrophytes
Poaceae	Ischaemum	Ischaemum rugosum	hygrophytes
Poaceae	Leersia	Leersia japonica	emergent
Poaceae	Leptochloa	Leptochloa chinensis	hygrophytes
Poaceae	Leptochloa	Leptochloa fusca	hygrophytes
Poaceae	Leymus	Leymus secalinus	hygrophytes
Poaceae	Littledalea	Littledalea racemosa	hygrophytes
Poaceae	Melica	Melica przewalskyi	hygrophytes
Poaceae	Microstegium	Microstegium nudum	hygrophytes
Poaceae	Microstegium	Microstegium ciliatum	hygrophytes
Poaceae	Muhlenbergia	Muhlenbergia japonica	hygrophytes
Poaceae	Neyraudia	Neyraudia reynaudiana	hygrophytes
Poaceae	Panicum	Panicum bisulcatum	hygrophytes
Poaceae	Panicum	Panicum khasianum	hygrophytes
Poaceae	Paspalidium	Paspalidium flavidum	hygrophytes
Poaceae	Paspalum	Paspalum longifolium	hygrophytes
Poaceae	Paspalum	Paspalum thunbergii	hygrophytes
Poaceae	Pennisetum	Pennisetum flaccidum	hygrophytes
Poaceae	Phalaris	Phalaris arundinacea	hygrophytes
Poaceae	Phleum	Phleum paniculatum	hygrophytes
Poaceae	Phleum	Phleum alpinum	hygrophytes
Poaceae	Phragmites	Phragmites australis	emergent
Poaceae	Phragmites	Phragmites karka	hygrophytes
Poaceae	Piptatherum	Piptatherum laterale	hygrophytes
Poaceae	Poa	Poa grandis	hygrophytes
Poaceae	Poa	Poa acroleuca	hygrophytes
Poaceae	Poa	Poa lipskyi	hygrophytes
Poaceae	Poa	Poa supina	hygrophytes
Poaceae	Poa	Poa nemoralis	hygrophytes
Poaceae	Poa	Poa alpina	hygrophytes
Poaceae	Poa	Poa annua	hygrophytes
Poaceae	Poa	Poa bomiensis	hygrophytes
Poaceae	Poa	Poa nubigena	hygrophytes
Poaceae	Poa	Poa binodis	hygrophytes
Poaceae	Poa	Poa calliopsis	hygrophytes
Poaceae	Poa	Poa sikkimensis	hygrophytes
Poaceae	Poa	Poa pratensis	hygrophytes
Poaceae	Poa	Poa palustris	hygrophytes
Poaceae	Poa	Poa tibetica	hygrophytes
Poaceae	Poa	Poa nepalensis	hygrophytes
Poaceae	Poa	Poa szechuensis	hygrophytes
Poaceae	Poa	Poa arctica	hygrophytes
Poaceae	Pogonatherum	Pogonatherum crinitum	hygrophytes
Poaceae	Polypogon	Polypogon fugax	hygrophytes
Poaceae	Polypogon	Polypogon monspeliensis	hygrophytes
Poaceae	Polypogon	Polypogon maritimus	hygrophytes
Poaceae	Ptilagrostis	Ptilagrostis junatovii	hygrophytes
Poaceae	Puccinellia	Puccinellia roborovskyi	hygrophytes
Poaceae	Puccinellia	Puccinellia minuta	hygrophytes
Poaceae	Puccinellia	Puccinellia pamirica	hygrophytes
Poaceae	Puccinellia	Puccinellia ladyginii	hygrophytes
Poaceae	Puccinellia	Puccinellia chinampoensis	hygrophytes
Poaceae	Puccinellia	Puccinellia ladakhensis	hygrophytes
Poaceae	Puccinellia	Puccinellia schischkinii	hygrophytes
Poaceae	Puccinellia	Puccinellia micrandra	hygrophytes
Poaceae	Puccinellia	Puccinellia multiflora	hygrophytes
Poaceae	Puccinellia	Puccinellia poecilantha	hygrophytes
Poaceae	Puccinellia	Puccinellia gigantea	hygrophytes
Poaceae	Puccinellia	Puccinellia leiolepis	hygrophytes
Poaceae	Puccinellia	Puccinellia tenuiflora	hygrophytes
Poaceae	Puccinellia	Puccinellia dolicholepis	hygrophytes
Poaceae	Puccinellia	Puccinellia arjinshanensis	hygrophytes
Poaceae	Puccinellia	Puccinellia altaica	hygrophytes
Poaceae	Puccinellia	Puccinellia distans	hygrophytes
Poaceae	Puccinellia	Puccinellia przewalskii	hygrophytes
Poaceae	Puccinellia	Puccinellia stapfiana	hygrophytes
Poaceae	Puccinellia	Puccinellia pauciramea	hygrophytes
Poaceae	Puccinellia	Puccinellia strictura	hygrophytes
Poaceae	Puccinellia	Puccinellia hauptiana	hygrophytes
Poaceae	Puccinellia	Puccinellia hackeliana	hygrophytes
Poaceae	Puccinellia	Puccinellia himalaica	hygrophytes
Poaceae	Puccinellia	Puccinellia degeensis	hygrophytes
Poaceae	Puccinellia	Puccinellia nudiflora	hygrophytes
Poaceae	Saccharum	Saccharum spontaneum	hygrophytes
Poaceae	Saccharum	Saccharum arundinaceum	hygrophytes
Poaceae	Sacciolepis	Sacciolepis indica	hygrophytes
Poaceae	Sacciolepis	Sacciolepis myosuroides	hygrophytes
Poaceae	Setaria	Setaria plicata	hygrophytes
Poaceae	Stipa	Stipa bungeana	hygrophytes
Poaceae	Stipa	Stipa subsessiliflora	hygrophytes
Poaceae	Stipa	Stipa concinna	hygrophytes
Poaceae	Stipa	Stipa hookeri	hygrophytes
Poaceae	Stipa	Stipa pappiformis	hygrophytes
Poaceae	Stipa	Stipa sareptana	hygrophytes
Poaceae	Trisetum	Trisetum bifidum	hygrophytes
Polygalaceae	Polygala	Polygala fallax	hygrophytes
Polygonaceae	Fagopyrum	Fagopyrum acutatum	hygrophytes
Polygonaceae	Fallopia	Fallopia dentatoalata	hygrophytes
Polygonaceae	Fallopia	Fallopia convolvulus	hygrophytes
Polygonaceae	Koenigia	Koenigia islandica	hygrophytes
Polygonaceae	Oxyria	Oxyria digyna	hygrophytes
Polygonaceae	Persicaria	Persicaria hydropiper	hygrophytes
Polygonaceae	Persicaria	Persicaria chinensis	hygrophytes
Polygonaceae	Persicaria	Persicaria longiseta	hygrophytes
Polygonaceae	Persicaria	Persicaria capitata	hygrophytes
Polygonaceae	Persicaria	Persicaria sagittata	hygrophytes
Polygonaceae	Persicaria	Persicaria vivipara	hygrophytes
Polygonaceae	Persicaria	Persicaria campanulata	hygrophytes
Polygonaceae	Persicaria	Persicaria wallichii	hygrophytes
Polygonaceae	Persicaria	Persicaria nepalensis	hygrophytes
Polygonaceae	Persicaria	Persicaria maculosa	hygrophytes
Polygonaceae	Persicaria	Persicaria strigosa	hygrophytes
Polygonaceae	Persicaria	Persicaria barbata	hygrophytes
Polygonaceae	Persicaria	Persicaria lapathifolia	hygrophytes
Polygonaceae	Persicaria	Persicaria amphibia	floating_leaved
Polygonaceae	Persicaria	Persicaria filiformis	hygrophytes
Polygonaceae	Polygonum	Polygonum strindbergii	hygrophytes
Polygonaceae	Polygonum	Polygonum forrestii	hygrophytes
Polygonaceae	Polygonum	Polygonum muricatum	hygrophytes
Polygonaceae	Polygonum	Polygonum aviculare	hygrophytes
Polygonaceae	Polygonum	Polygonum perfoliatum	hygrophytes
Polygonaceae	Polygonum	Polygonum posumbu	hygrophytes
Polygonaceae	Polygonum	Polygonum plebeium	hygrophytes
Polygonaceae	Polygonum	Polygonum runcinatum	hygrophytes
Polygonaceae	Polygonum	Polygonum jucundum	hygrophytes
Polygonaceae	Polygonum	Polygonum dissitiflorum	hygrophytes
Polygonaceae	Polygonum	Polygonum japonicum	hygrophytes
Polygonaceae	Polygonum	Polygonum suffultum	hygrophytes
Polygonaceae	Polygonum	Polygonum rigidum	hygrophytes
Polygonaceae	Polygonum	Polygonum sibiricum	hygrophytes
Polygonaceae	Polygonum	Polygonum umbrosum	hygrophytes
Polygonaceae	Polygonum	Polygonum viscosum	hygrophytes
Polygonaceae	Polygonum	Polygonum sparsipilosum	hygrophytes
Polygonaceae	Polygonum	Polygonum hastatosagittatum	hygrophytes
Polygonaceae	Polygonum	Polygonum patulum	hygrophytes
Polygonaceae	Polygonum	Polygonum humile	hygrophytes
Polygonaceae	Polygonum	Polygonum sinomontanum	hygrophytes
Polygonaceae	Polygonum	Polygonum glaciale	hygrophytes
Polygonaceae	Polygonum	Polygonum maackianum	hygrophytes
Polygonaceae	Polygonum	Polygonum wallichii	hygrophytes
Polygonaceae	Polygonum	Polygonum paleaceum	hygrophytes
Polygonaceae	Polygonum	Polygonum pubescens	hygrophytes
Polygonaceae	Polygonum	Polygonum milletii	hygrophytes
Polygonaceae	Polygonum	Polygonum fertile	hygrophytes
Polygonaceae	Polygonum	Polygonum tibeticum	hygrophytes
Polygonaceae	Polygonum	Polygonum suffultoides	hygrophytes
Polygonaceae	Polygonum	Polygonum cognatum	hygrophytes
Polygonaceae	Polygonum	Polygonum senticosum	hygrophytes
Polygonaceae	Polygonum	Polygonum taquetii	hygrophytes
Polygonaceae	Polygonum	Polygonum thunbergii	hygrophytes
Polygonaceae	Polygonum	Polygonum kawagoeanum	hygrophytes
Polygonaceae	Polygonum	Polygonum macrophyllum	hygrophytes
Polygonaceae	Polygonum	Polygonum argyrocoleon	hygrophytes
Polygonaceae	Polygonum	Polygonum delicatulum	hygrophytes
Polygonaceae	Polygonum	Polygonum filicaule	hygrophytes
Polygonaceae	Polygonum	Polygonum praetermissum	hygrophytes
Polygonaceae	Rheum	Rheum moorcroftianum	hygrophytes
Polygonaceae	Rheum	Rheum alexandrae	hygrophytes
Polygonaceae	Rheum	Rheum palmatum	hygrophytes
Polygonaceae	Rumex	Rumex crispus	hygrophytes
Polygonaceae	Rumex	Rumex japonicus	hygrophytes
Polygonaceae	Rumex	Rumex acetosa	hygrophytes
Polygonaceae	Rumex	Rumex patientia	hygrophytes
Polygonaceae	Rumex	Rumex ucranicus	hygrophytes
Polygonaceae	Rumex	Rumex aquaticus	hygrophytes
Polygonaceae	Rumex	Rumex chalepensis	hygrophytes
Polygonaceae	Rumex	Rumex angulatus	hygrophytes
Polygonaceae	Rumex	Rumex nepalensis	hygrophytes
Polygonaceae	Rumex	Rumex trisetifer	hygrophytes
Polygonaceae	Rumex	Rumex pseudonatronatus	hygrophytes
Polygonaceae	Rumex	Rumex gmelinii	hygrophytes
Polygonaceae	Rumex	Rumex longifolius	hygrophytes
Polygonaceae	Rumex	Rumex obtusifolius	hygrophytes
Polygonaceae	Rumex	Rumex dentatus	hygrophytes
Pontederiaceae	Monochoria	Monochoria vaginalis	emergent
Potamogetonaceae	Potamogeton	Potamogeton lucens	submerged
Potamogetonaceae	Potamogeton	Potamogeton gramineus	submerged
Potamogetonaceae	Potamogeton	Potamogeton pusillus	submerged
Potamogetonaceae	Potamogeton	Potamogeton natans	floating_leaved
Potamogetonaceae	Potamogeton	Potamogeton oxyphyllus	submerged
Potamogetonaceae	Potamogeton	Potamogeton wrightii	submerged
Potamogetonaceae	Potamogeton	Potamogeton compressus	submerged
Potamogetonaceae	Potamogeton	Potamogeton maackianus	submerged
Potamogetonaceae	Potamogeton	Potamogeton crispus	submerged
Potamogetonaceae	Potamogeton	Potamogeton octandrus	submerged
Potamogetonaceae	Potamogeton	Potamogeton nodosus	submerged
Potamogetonaceae	Potamogeton	Potamogeton perfoliatus	submerged
Potamogetonaceae	Potamogeton	Potamogeton distinctus	floating_leaved
Potamogetonaceae	Potamogeton	Potamogeton obtusifolius	submerged
Potamogetonaceae	Stuckenia	Stuckenia pamirica	submerged
Potamogetonaceae	Stuckenia	Stuckenia pectinata	submerged
Potamogetonaceae	Stuckenia	Stuckenia amblyophylla	submerged
Potamogetonaceae	Stuckenia	Stuckenia filiformis	submerged
Potamogetonaceae	Zannichellia	Zannichellia palustris	submerged
Primulaceae	Androsace	Androsace gmelinii	hygrophytes
Primulaceae	Androsace	Androsace tanggulashanensis	hygrophytes
Primulaceae	Androsace	Androsace yargongensis	hygrophytes
Primulaceae	Androsace	Androsace zambalensis	hygrophytes
Primulaceae	Lysimachia	Lysimachia rubiginosa	hygrophytes
Primulaceae	Lysimachia	Lysimachia parvifolia	hygrophytes
Primulaceae	Lysimachia	Lysimachia lobelioides	hygrophytes
Primulaceae	Lysimachia	Lysimachia tsarongensis	hygrophytes
Primulaceae	Lysimachia	Lysimachia omeiensis	hygrophytes
Primulaceae	Lysimachia	Lysimachia hemsleyi	hygrophytes
Primulaceae	Lysimachia	Lysimachia pumila	hygrophytes
Primulaceae	Lysimachia	Lysimachia platypetala	hygrophytes
Primulaceae	Lysimachia	Lysimachia stenosepala	hygrophytes
Primulaceae	Lysimachia	Lysimachia barystachys	hygrophytes
Primulaceae	Lysimachia	Lysimachia foenum-graecum	hygrophytes
Primulaceae	Lysimachia	Lysimachia capillipes	hygrophytes
Primulaceae	Lysimachia	Lysimachia clethroides	hygrophytes
Primulaceae	Lysimachia	Lysimachia candida	hygrophytes
Primulaceae	Lysimachia	Lysimachia biflora	hygrophytes
Primulaceae	Lysimachia	Lysimachia hemsleyana	hygrophytes
Primulaceae	Lysimachia	Lysimachia drymarifolia	hygrophytes
Primulaceae	Lysimachia	Lysimachia phyllocephala	hygrophytes
Primulaceae	Lysimachia	Lysimachia congestiflora	hygrophytes
Primulaceae	Lysimachia	Lysimachia fortunei	hygrophytes
Primulaceae	Lysimachia	Lysimachia microcarpa	hygrophytes
Primulaceae	Lysimachia	Lysimachia maritima	hygrophytes
Primulaceae	Lysimachia	Lysimachia paridiformis	hygrophytes
Primulaceae	Primula	Primula anisodora	hygrophytes
Primulaceae	Primula	Primula vaginata	hygrophytes
Primulaceae	Primula	Primula sikkimensis	hygrophytes
Primulaceae	Primula	Primula amethystina	hygrophytes
Primulaceae	Primula	Primula alpicola	hygrophytes
Primulaceae	Primula	Primula heucherifolia	hygrophytes
Primulaceae	Primula	Primula conspersa	hygrophytes
Primulaceae	Primula	Primula waltonii	hygrophytes
Primulaceae	Primula	Primula obconica	hygrophytes
Primulaceae	Primula	Primula septemloba	hygrophytes
Primulaceae	Primula	Primula russeola	hygrophytes
Primulaceae	Primula	Primula orbicularis	hygrophytes
Primulaceae	Primula	Primula oxygraphidifolia	hygrophytes
Primulaceae	Primula	Primula chrysochlora	hygrophytes
Primulaceae	Primula	Primula laciniata	hygrophytes
Primulaceae	Primula	Primula woodwardii	hygrophytes
Primulaceae	Primula	Primula firmipes	hygrophytes
Primulaceae	Primula	Primula malacoides	hygrophytes
Primulaceae	Primula	Primula polyneura	hygrophytes
Primulaceae	Primula	Primula silaensis	hygrophytes
Primulaceae	Primula	Primula pseudodenticulata	hygrophytes
Primulaceae	Primula	Primula denticulata	hygrophytes
Primulaceae	Primula	Primula deflexa	hygrophytes
Primulaceae	Primula	Primula serratifolia	hygrophytes
Primulaceae	Primula	Primula beesiana	hygrophytes
Primulaceae	Primula	Primula latisecta	hygrophytes
Primulaceae	Primula	Primula melanodonta	hygrophytes
Primulaceae	Primula	Primula oreodoxa	hygrophytes
Primulaceae	Primula	Primula walshii	hygrophytes
Primulaceae	Primula	Primula stenocalyx	hygrophytes
Primulaceae	Primula	Primula agleniana	hygrophytes
Primulaceae	Primula	Primula wilsonii	hygrophytes
Primulaceae	Primula	Primula calderiana	hygrophytes
Primulaceae	Primula	Primula gemmifera	hygrophytes
Primulaceae	Primula	Primula tsariensis	hygrophytes
Primulaceae	Primula	Primula capitata	hygrophytes
Primulaceae	Primula	Primula concinna	hygrophytes
Primulaceae	Primula	Primula stenodonta	hygrophytes
Primulaceae	Primula	Primula optata	hygrophytes
Primulaceae	Primula	Primula monticola	hygrophytes
Primulaceae	Primula	Primula moupinensis	hygrophytes
Primulaceae	Primula	Primula chungensis	hygrophytes
Primulaceae	Primula	Primula macrophylla	hygrophytes
Primulaceae	Primula	Primula lactucoides	hygrophytes
Primulaceae	Primula	Primula vialii	hygrophytes
Primulaceae	Primula	Primula bathangensis	hygrophytes
Primulaceae	Primula	Primula forbesii	hygrophytes
Primulaceae	Primula	Primula sapphirina	hygrophytes
Primulaceae	Primula	Primula aurantiaca	hygrophytes
Primulaceae	Primula	Primula laxiuscula	hygrophytes
Primulaceae	Primula	Primula helodoxa	hygrophytes
Primulaceae	Primula	Primula caldaria	hygrophytes
Primulaceae	Primula	Primula florindae	hygrophytes
Primulaceae	Primula	Primula buryana	hygrophytes
Primulaceae	Primula	Primula tangutica	hygrophytes
Primulaceae	Primula	Primula algida	hygrophytes
Primulaceae	Primula	Primula souliei	hygrophytes
Primulaceae	Primula	Primula prenantha	hygrophytes
Primulaceae	Primula	Primula bulleyana	hygrophytes
Primulaceae	Primula	Primula calthifolia	hygrophytes
Primulaceae	Primula	Primula secundiflora	hygrophytes
Primulaceae	Primula	Primula nutans	hygrophytes
Primulaceae	Primula	Primula nivalis	hygrophytes
Primulaceae	Primula	Primula limbata	hygrophytes
Primulaceae	Primula	Primula fasciculata	hygrophytes
Primulaceae	Primula	Primula involucrata	hygrophytes
Primulaceae	Primula	Primula tibetica	hygrophytes
Primulaceae	Primula	Primula pumilio	hygrophytes
Primulaceae	Primula	Primula poissonii	hygrophytes
Ranunculaceae	Aconitum	Aconitum tanguticum	hygrophytes
Ranunculaceae	Aconitum	Aconitum bulleyanum	hygrophytes
Ranunculaceae	Aconitum	Aconitum pseudobrunneum	hygrophytes
Ranunculaceae	Actaea	Actaea asiatica	hygrophytes
Ranunculaceae	Anemone	Anemone flaccida	hygrophytes
Ranunculaceae	Anemone	Anemone baicalensis	hygrophytes
Ranunculaceae	Anemone	Anemone rupestris	hygrophytes
Ranunculaceae	Anemone	Anemone rivularis	hygrophytes
Ranunculaceae	Anemone	Anemone trullifolia	hygrophytes
Ranunculaceae	Anemone	Anemone rupicola	hygrophytes
Ranunculaceae	Asteropyrum	Asteropyrum cavaleriei	hygrophytes
Ranunculaceae	Batrachium	Batrachium bungei	submerged
Ranunculaceae	Batrachium	Batrachium foeniculaceum	submerged
Ranunculaceae	Batrachium	Batrachium eradicatum	submerged
Ranunculaceae	Batrachium	Batrachium trichophyllum	submerged
Ranunculaceae	Caltha	Caltha scaposa	hygrophytes
Ranunculaceae	Caltha	Caltha palustris	hygrophytes
Ranunculaceae	Clematis	Clematis pseudopogonandra	hygrophytes
Ranunculaceae	Clematis	Clematis tangutica	hygrophytes
Ranunculaceae	Clematis	Clematis rehderiana	hygrophytes
Ranunculaceae	Delphinium	Delphinium delavayi	hygrophytes
Ranunculaceae	Halerpestes	Halerpestes ruthenica	hygrophytes
Ranunculaceae	Halerpestes	Halerpestes filisecta	hygrophytes
Ranunculaceae	Halerpestes	Halerpestes tricuspis	hygrophytes
Ranunculaceae	Halerpestes	Halerpestes lancifolia	hygrophytes
Ranunculaceae	Halerpestes	Halerpestes sarmentosa	hygrophytes
Ranunculaceae	Oxygraphis	Oxygraphis tenuifolia	hygrophytes
Ranunculaceae	Ranunculus	Ranunculus banguoensis	hygrophytes
Ranunculaceae	Ranunculus	Ranunculus albertii	hygrophytes
Ranunculaceae	Ranunculus	Ranunculus japonicus	hygrophytes
Ranunculaceae	Ranunculus	Ranunculus yunnanensis	hygrophytes
Ranunculaceae	Ranunculus	Ranunculus sceleratus	hygrophytes
Ranunculaceae	Ranunculus	Ranunculus trautvetterianus	hygrophytes
Ranunculaceae	Ranunculus	Ranunculus sieboldii	hygrophytes
Ranunculaceae	Ranunculus	Ranunculus diffusus	hygrophytes
Ranunculaceae	Ranunculus	Ranunculus indivisus	hygrophytes
Ranunculaceae	Ranunculus	Ranunculus ficariifolius	hygrophytes
Ranunculaceae	Ranunculus	Ranunculus pseudopygmaeus	hygrophytes
Ranunculaceae	Ranunculus	Ranunculus brotherusii	hygrophytes
Ranunculaceae	Ranunculus	Ranunculus distans	hygrophytes
Ranunculaceae	Ranunculus	Ranunculus membranaceus	hygrophytes
Ranunculaceae	Ranunculus	Ranunculus cantoniensis	hygrophytes
Ranunculaceae	Ranunculus	Ranunculus sinovaginatus	hygrophytes
Ranunculaceae	Ranunculus	Ranunculus minor	hygrophytes
Ranunculaceae	Ranunculus	Ranunculus repens	hygrophytes
Ranunculaceae	Ranunculus	Ranunculus pegaeus	hygrophytes
Ranunculaceae	Ranunculus	Ranunculus pedatifidus	hygrophytes
Ranunculaceae	Ranunculus	Ranunculus hirtellus	hygrophytes
Ranunculaceae	Ranunculus	Ranunculus pulchellus	hygrophytes
Ranunculaceae	Ranunculus	Ranunculus trigonus	hygrophytes
Ranunculaceae	Ranunculus	Ranunculus nematolobus	hygrophytes
Ranunculaceae	Ranunculus	Ranunculus furcatifidus	hygrophytes
Ranunculaceae	Ranunculus	Ranunculus silerifolius	hygrophytes
Ranunculaceae	Ranunculus	Ranunculus potaninii	hygrophytes
Ranunculaceae	Ranunculus	Ranunculus trivedii	hygrophytes
Ranunculaceae	Ranunculus	Ranunculus kamchaticus	hygrophytes
Ranunculaceae	Ranunculus	Ranunculus tanguticus	hygrophytes
Ranunculaceae	Ranunculus	Ranunculus natans	floating_leaved
Ranunculaceae	Ranunculus	Ranunculus dielsianus	hygrophytes
Ranunculaceae	Ranunculus	Ranunculus popovii	hygrophytes
Ranunculaceae	Thalictrum	Thalictrum simplex	hygrophytes
Ranunculaceae	Thalictrum	Thalictrum squamiferum	hygrophytes
Ranunculaceae	Thalictrum	Thalictrum rutifolium	hygrophytes
Ranunculaceae	Thalictrum	Thalictrum delavayi	hygrophytes
Ranunculaceae	Thalictrum	Thalictrum cultratum	hygrophytes
Ranunculaceae	Thalictrum	Thalictrum alpinum	hygrophytes
Ranunculaceae	Trollius	Trollius pumilus	hygrophytes
Ranunculaceae	Trollius	Trollius ranunculoides	hygrophytes
Ranunculaceae	Trollius	Trollius yunnanensis	hygrophytes
Rosaceae	Agrimonia	Agrimonia pilosa	hygrophytes
Rosaceae	Comarum	Comarum salesovianum	hygrophytes
Rosaceae	Duchesnea	Duchesnea indica	hygrophytes
Rosaceae	Duchesnea	Duchesnea chrysantha	hygrophytes
Rosaceae	Geum	Geum aleppicum	hygrophytes
Rosaceae	Geum	Geum japonicum	hygrophytes
Rosaceae	Potentilla	Potentilla multiceps	hygrophytes
Rosaceae	Potentilla	Potentilla centigrana	hygrophytes
Rosaceae	Potentilla	Potentilla multicaulis	hygrophytes
Rosaceae	Potentilla	Potentilla inclinata	hygrophytes
Rosaceae	Potentilla	Potentilla supina	hygrophytes
Rosaceae	Potentilla	Potentilla anserina	hygrophytes
Rosaceae	Potentilla	Potentilla kleiniana	hygrophytes
Rosaceae	Potentilla	Potentilla potaninii	hygrophytes
Rosaceae	Potentilla	Potentilla saundersiana	hygrophytes
Rosaceae	Potentilla	Potentilla plumosa	hygrophytes
Rosaceae	Potentilla	Potentilla parvifolia	hygrophytes
Rosaceae	Potentilla	Potentilla multifida	hygrophytes
Rosaceae	Potentilla	Potentilla sericea	hygrophytes
Rosaceae	Potentilla	Potentilla delavayi	hygrophytes
Rosaceae	Potentilla	Potentilla reptans	hygrophytes
Rosaceae	Potentilla	Potentilla discolor	hygrophytes
Rosaceae	Potentilla	Potentilla conferta	hygrophytes
Rosaceae	Potentilla	Potentilla lancinata	hygrophytes
Rosaceae	Potentilla	Potentilla angustiloba	hygrophytes
Rosaceae	Potentilla	Potentilla leuconota	hygrophytes
Rosaceae	Potentilla	Potentilla flagellaris	hygrophytes
Rosaceae	Potentilla	Potentilla fragarioides	hygrophytes
Rosaceae	Potentilla	Potentilla simulatrix	hygrophytes
Rosaceae	Potentilla	Potentilla griffithii	hygrophytes
Rosaceae	Potentilla	Potentilla gelida	hygrophytes
Rosaceae	Potentilla	Potentilla freyniana	hygrophytes
Rosaceae	Potentilla	Potentilla virgata	hygrophytes
Rosaceae	Potentilla	Potentilla hypargyrea	hygrophytes
Rosaceae	Potentilla	Potentilla glabra	hygrophytes
Rosaceae	Potentilla	Potentilla stenophylla	hygrophytes
Rosaceae	Rosa	Rosa mairei	hygrophytes
Rosaceae	Rubus	Rubus alexeterius	hygrophytes
Rosaceae	Rubus	Rubus pinnatisepalus	hygrophytes
Rosaceae	Rubus	Rubus hunanensis	hygrophytes
Rosaceae	Rubus	Rubus nyalamensis	hygrophytes
Rosaceae	Rubus	Rubus corchorifolius	hygrophytes
Rosaceae	Rubus	Rubus eustephanos	hygrophytes
Rosaceae	Rubus	Rubus flosculosus	hygrophytes
Rosaceae	Rubus	Rubus idaeopsis	hygrophytes
Rosaceae	Rubus	Rubus trijugus	hygrophytes
Rosaceae	Rubus	Rubus malifolius	hygrophytes
Rosaceae	Rubus	Rubus paniculatus	hygrophytes
Rosaceae	Rubus	Rubus amabilis	hygrophytes
Rosaceae	Rubus	Rubus coreanus	hygrophytes
Rosaceae	Rubus	Rubus niveus	hygrophytes
Rosaceae	Rubus	Rubus pectinarioides	hygrophytes
Rosaceae	Rubus	Rubus rubrisetulosus	hygrophytes
Rosaceae	Rubus	Rubus thibetanus	hygrophytes
Rosaceae	Rubus	Rubus assamensis	hygrophytes
Rosaceae	Rubus	Rubus pungens	hygrophytes
Rosaceae	Rubus	Rubus tsangii	hygrophytes
Rosaceae	Rubus	Rubus biflorus	hygrophytes
Rosaceae	Rubus	Rubus mesogaeus	hygrophytes
Rosaceae	Rubus	Rubus wallichianus	hygrophytes
Rosaceae	Rubus	Rubus pectinellus	hygrophytes
Rosaceae	Sanguisorba	Sanguisorba officinalis	hygrophytes
Rosaceae	Sanguisorba	Sanguisorba alpina	hygrophytes
Rosaceae	Sanguisorba	Sanguisorba filiformis	hygrophytes
Rosaceae	Sibbaldia	Sibbaldia parviflora	hygrophytes
Rosaceae	Sibbaldianthe	Sibbaldianthe bifurca	hygrophytes
Rosaceae	Sorbaria	Sorbaria kirilowii	hygrophytes
Rubiaceae	Galium	Galium asperifolium	hygrophytes
Rubiaceae	Galium	Galium tricornutum	hygrophytes
Rubiaceae	Galium	Galium bungei	hygrophytes
Rubiaceae	Galium	Galium asperuloides	hygrophytes
Rubiaceae	Galium	Galium spurium	hygrophytes
Rubiaceae	Galium	Galium paradoxum	hygrophytes
Rubiaceae	Galium	Galium hoffmeisteri	hygrophytes
Rubiaceae	Galium	Galium exile	hygrophytes
Rubiaceae	Galium	Galium yunnanense	hygrophytes
Rubiaceae	Galium	Galium karataviense	hygrophytes
Rubiaceae	Galium	Galium innocuum	hygrophytes
Rubiaceae	Galium	Galium boreale	hygrophytes
Rubiaceae	Galium	Galium elegans	hygrophytes
Rubiaceae	Galium	Galium verum	hygrophytes
Rubiaceae	Galium	Galium dahuricum	hygrophytes
Rubiaceae	Neanotis	Neanotis wightiana	hygrophytes
Rubiaceae	Neanotis	Neanotis hirsuta	hygrophytes
Rubiaceae	Oldenlandia	Oldenlandia herbacea	hygrophytes
Rubiaceae	Oldenlandia	Oldenlandia corymbosa	hygrophytes
Rubiaceae	Oldenlandia	Oldenlandia verticillata	hygrophytes
Rubiaceae	Oldenlandia	Oldenlandia diffusa	hygrophytes
Ruppiaceae	Ruppia	Ruppia maritima	submerged
Salicaceae	Salix	Salix brachista	hygrophytes
Salicaceae	Salix	Salix myrtillacea	hygrophytes
Salicaceae	Salix	Salix oritrepha	hygrophytes
Salicaceae	Salix	Salix daliensis	hygrophytes
Salicaceae	Salix	Salix sphaeronymphe	hygrophytes
Salicaceae	Salix	Salix yadongensis	hygrophytes
Salicaceae	Salix	Salix resecta	hygrophytes
Salicaceae	Salix	Salix driophila	hygrophytes
Salicaceae	Salix	Salix tenuijulis	hygrophytes
Salicaceae	Salix	Salix sikkimensis	hygrophytes
Salicaceae	Salix	Salix saposhnikovii	hygrophytes
Salicaceae	Salix	Salix serpyllum	hygrophytes
Salicaceae	Salix	Salix rhoophila	hygrophytes
Salicaceae	Salix	Salix hypoleuca	hygrophytes
Salicaceae	Salix	Salix paratetradenia	hygrophytes
Salicaceae	Salix	Salix pseudospissa	hygrophytes
Salicaceae	Salix	Salix characta	hygrophytes
Salicaceae	Salix	Salix shihtsuanensis	hygrophytes
Salicaceae	Salix	Salix luctuosa	hygrophytes
Salicaceae	Salix	Salix dissa	hygrophytes
Salicaceae	Salix	Salix wilhelmsiana	hygrophytes
Salicaceae	Salix	Salix atopantha	hygrophytes
Salicaceae	Salix	Salix pseudowallichiana	hygrophytes
Salicaceae	Salix	Salix denticulata	hygrophytes
Salicaceae	Salix	Salix michelsonii	hygrophytes
Salicaceae	Salix	Salix divergentistyla	hygrophytes
Salicaceae	Salix	Salix haoana	hygrophytes
Salicaceae	Salix	Salix variegata	hygrophytes
Salicaceae	Salix	Salix sclerophylloides	hygrophytes
Salicaceae	Salix	Salix phanera	hygrophytes
Salicaceae	Salix	Salix rockii	hygrophytes
Salicaceae	Salix	Salix fedtschenkoi	hygrophytes
Salicaceae	Salix	Salix dibapha	hygrophytes
Salicaceae	Salix	Salix cheilophila	hygrophytes
Salicaceae	Salix	Salix rehderiana	hygrophytes
Salicaceae	Salix	Salix delavayana	hygrophytes
Salicaceae	Salix	Salix rosmarinifolia	hygrophytes
Salicaceae	Salix	Salix disperma	hygrophytes
Salicaceae	Salix	Salix taoensis	hygrophytes
Salicaceae	Salix	Salix cyanolimnea	hygrophytes
Salicaceae	Salix	Salix erioclada	hygrophytes
Salicaceae	Salix	Salix caesia	hygrophytes
Salicaceae	Salix	Salix etosia	hygrophytes
Salicaceae	Salix	Salix eriostachya	hygrophytes
Saururaceae	Houttuynia	Houttuynia cordata	hygrophytes
Saururaceae	Saururus	Saururus chinensis	hygrophytes
Saxifragaceae	Astilbe	Astilbe rubra	hygrophytes
Saxifragaceae	Chrysosplenium	Chrysosplenium lanuginosum	hygrophytes
Saxifragaceae	Chrysosplenium	Chrysosplenium davidianum	hygrophytes
Saxifragaceae	Saxifraga	Saxifraga melanocentra	hygrophytes
Saxifragaceae	Saxifraga	Saxifraga lumpuensis	hygrophytes
Saxifragaceae	Saxifraga	Saxifraga clavistaminea	hygrophytes
Saxifragaceae	Saxifraga	Saxifraga nigroglandulifera	hygrophytes
Saxifragaceae	Saxifraga	Saxifraga tigrina	hygrophytes
Saxifragaceae	Saxifraga	Saxifraga moorcroftiana	hygrophytes
Saxifragaceae	Saxifraga	Saxifraga hookeri	hygrophytes
Saxifragaceae	Saxifraga	Saxifraga lychnitis	hygrophytes
Saxifragaceae	Saxifraga	Saxifraga parva	hygrophytes
Saxifragaceae	Saxifraga	Saxifraga divaricata	hygrophytes
Saxifragaceae	Saxifraga	Saxifraga rufescens	hygrophytes
Saxifragaceae	Saxifraga	Saxifraga cernua	hygrophytes
Saxifragaceae	Saxifraga	Saxifraga pardanthina	hygrophytes
Saxifragaceae	Saxifraga	Saxifraga diapensia	hygrophytes
Saxifragaceae	Saxifraga	Saxifraga maxionggouensis	hygrophytes
Saxifragaceae	Saxifraga	Saxifraga nana	hygrophytes
Saxifragaceae	Saxifraga	Saxifraga elliotii	hygrophytes
Saxifragaceae	Saxifraga	Saxifraga pallida	hygrophytes
Saxifragaceae	Saxifraga	Saxifraga sinomontana	hygrophytes
Saxifragaceae	Saxifraga	Saxifraga oresbia	hygrophytes
Saxifragaceae	Saxifraga	Saxifraga ciliatopetala	hygrophytes
Saxifragaceae	Saxifraga	Saxifraga umbellulata	hygrophytes
Saxifragaceae	Saxifraga	Saxifraga heleonastes	hygrophytes
Saxifragaceae	Saxifraga	Saxifraga tibetica	hygrophytes
Saxifragaceae	Saxifraga	Saxifraga hirculus	hygrophytes
Saxifragaceae	Saxifraga	Saxifraga gemmigera	hygrophytes
Saxifragaceae	Tiarella	Tiarella polyphylla	hygrophytes
Scheuchzeriaceae	Scheuchzeria	Scheuchzeria palustris	hygrophytes
Scrophulariaceae	Buddleja	Buddleja lindleyana	hygrophytes
Scrophulariaceae	Buddleja	Buddleja officinalis	hygrophytes
Scrophulariaceae	Limosella	Limosella aquatica	floating_leaved
Scrophulariaceae	Scrophularia	Scrophularia incisa	hygrophytes
Scrophulariaceae	Scrophularia	Scrophularia elatior	hygrophytes
Smilacaceae	Smilax	Smilax glabra	hygrophytes
Tamaricaceae	Myricaria	Myricaria wardii	hygrophytes
Tamaricaceae	Myricaria	Myricaria prostrata	hygrophytes
Tamaricaceae	Myricaria	Myricaria rosea	hygrophytes
Tamaricaceae	Myricaria	Myricaria elegans	hygrophytes
Tamaricaceae	Myricaria	Myricaria paniculata	hygrophytes
Tamaricaceae	Myricaria	Myricaria germanica	hygrophytes
Tamaricaceae	Tamarix	Tamarix hispida	hygrophytes
Typhaceae	Sparganium	Sparganium fallax	emergent
Typhaceae	Sparganium	Sparganium confertum	emergent
Typhaceae	Sparganium	Sparganium glomeratum	emergent
Typhaceae	Sparganium	Sparganium emersum	emergent
Typhaceae	Sparganium	Sparganium stoloniferum	emergent
Typhaceae	Sparganium	Sparganium limosum	emergent
Typhaceae	Typha	Typha orientalis	emergent
Typhaceae	Typha	Typha domingensis	emergent
Typhaceae	Typha	Typha lugdunensis	emergent
Typhaceae	Typha	Typha laxmannii	emergent
Typhaceae	Typha	Typha latifolia	emergent
Typhaceae	Typha	Typha angustifolia	emergent
Typhaceae	Typha	Typha minima	emergent
Typhaceae	Typha	Typha davidiana	emergent
Urticaceae	Achudemia	Achudemia japonica	hygrophytes
Urticaceae	Boehmeria	Boehmeria macrophylla	hygrophytes
Urticaceae	Boehmeria	Boehmeria clidemioides	hygrophytes
Urticaceae	Debregeasia	Debregeasia orientalis	hygrophytes
Urticaceae	Elatostema	Elatostema platyphyllum	hygrophytes
Urticaceae	Elatostema	Elatostema obtusum	hygrophytes
Urticaceae	Elatostema	Elatostema pseudoficoides	hygrophytes
Urticaceae	Elatostema	Elatostema ficoides	hygrophytes
Urticaceae	Elatostema	Elatostema balansae	hygrophytes
Urticaceae	Elatostema	Elatostema parvum	hygrophytes
Urticaceae	Elatostema	Elatostema monandrum	hygrophytes
Urticaceae	Laportea	Laportea bulbifera	hygrophytes
Urticaceae	Laportea	Laportea cuspidata	hygrophytes
Urticaceae	Lecanthus	Lecanthus peduncularis	hygrophytes
Urticaceae	Maoutia	Maoutia puya	hygrophytes
Urticaceae	Pellionia	Pellionia heteroloba	hygrophytes
Urticaceae	Pilea	Pilea salwinensis	hygrophytes
Urticaceae	Pilea	Pilea auricularis	hygrophytes
Urticaceae	Pilea	Pilea notata	hygrophytes
Urticaceae	Pilea	Pilea hilliana	hygrophytes
Urticaceae	Pilea	Pilea melastomoides	hygrophytes
Urticaceae	Pilea	Pilea angulata	hygrophytes
Urticaceae	Pilea	Pilea pseudonotata	hygrophytes
Urticaceae	Pilea	Pilea martini	hygrophytes
Urticaceae	Pilea	Pilea pauciflora	hygrophytes
Urticaceae	Pilea	Pilea sinofasciata	hygrophytes
Urticaceae	Pilea	Pilea anisophylla	hygrophytes
Urticaceae	Pilea	Pilea monilifera	hygrophytes
Urticaceae	Pilea	Pilea pumila	hygrophytes
Urticaceae	Pouzolzia	Pouzolzia zeylanica	hygrophytes
Urticaceae	Procris	Procris crenata	hygrophytes
Urticaceae	Urtica	Urtica laetevirens	hygrophytes
Urticaceae	Urtica	Urtica cannabina	hygrophytes
Urticaceae	Urtica	Urtica atrichocaulis	hygrophytes
Verbenaceae	Verbena	Verbena officinalis	hygrophytes
Violaceae	Viola	Viola pendulicarpa	hygrophytes
Violaceae	Viola	Viola sikkimensis	hygrophytes
Violaceae	Viola	Viola inconspicua	hygrophytes
Violaceae	Viola	Viola delavayi	hygrophytes
Violaceae	Viola	Viola prionantha	hygrophytes
Violaceae	Viola	Viola grandisepala	hygrophytes
Violaceae	Viola	Viola confertifolia	hygrophytes
Violaceae	Viola	Viola forrestiana	hygrophytes
Violaceae	Viola	Viola chaerophylloides	hygrophytes
Violaceae	Viola	Viola moupinensis	hygrophytes
Violaceae	Viola	Viola diffusa	hygrophytes
Violaceae	Viola	Viola selkirkii	hygrophytes
Violaceae	Viola	Viola biflora	hygrophytes
Violaceae	Viola	Viola fargesii	hygrophytes
Violaceae	Viola	Viola urophylla	hygrophytes
Violaceae	Viola	Viola thomsonii	hygrophytes
Violaceae	Viola	Viola arcuata	hygrophytes
Xyridaceae	Xyris	Xyris pauciflora	hygrophytes
Xyridaceae	Xyris	Xyris capensis	hygrophytes
Zingiberaceae	Zingiber	Zingiber striolatum	hygrophytes
